# Supplementary material for: CORESH: a gene signature-based search engine for public gene expression datasets
Source: Nucleic Acids Res. 2025 May 5;53(W1):W187–92. doi: 10.1093/nar/gkaf372 (PMC12230675; doi:10.1093/nar/gkaf372)
Supplement: gkaf372_Supplemental_Files [file gkaf372_supplemental_files.zip]

Archive with 2 entries (2 files):
- SupplementaryTables.xlsx
- SupplementraryFigures.pdf
