# Supplementary material for: CORESH: a gene signature-based search engine for public gene expression datasets
Source: Nucleic Acids Res. 2025 May 5;53(W1):W187–92. doi: 10.1093/nar/gkaf372 (PMC12230675; doi:10.1093/nar/gkaf372)
Supplement: gkaf372_Supplemental_Files [file gkaf372_supplemental_files.zip › SupplementaryTables.xlsx]

## Sheet: Table S1
Supplementary Table S1. Top 500 GEO datasets found by CORESH for Pyro-1 gene signature.
Pyro-1 signature:
	Thbs1 Tlr5 Trem1 Nr4a1 Ccl7 Adgre4 Cmklr1 Cytip Fos Tgm2 Vcan Cass4 Hrh2 Cd14 Il1r2 Slc7a11 Cx3cl1 Rhobtb1 Dusp5 Dusp1 Pde3b Ehd1 Ccr1 Gpr35 Rap1gap2 Hilpda Trib1 Id1 C5ar1 Adora2b Epha2 Ccl2 Carmil1 Nhsl2 Tarm1 Gng4 Creb5 Gja1 Myc A530064D06Rik Inpp5j Ttc39b Jdp2 Sdc1 C5ar2 Slco2b1 Vegfa Kdm6b Jag1 Glis3 Filip1l Map1a B3gnt5 Clec4e Angptl4 Dusp6 Arhgap26 Cd5 Pde4b Abcb1a Tmem132a Ednrb Dmwd Odc1…
Top 500 GEO datasets found by CORESH:
Rank	Title	Size	Percent of Variation	-log10(P-adjust)	GPL	GSE
1	Macrophage reprogramming by negatively-charged membrane phospholipids controls infection	80	1.547	-99.5616	GPL21103	GSE115489
2	Infection of bone marrow-derived mast cells with Salmonella Typhimurium WT and S.Tm ∆invG	62	1.996	-86.0436	GPL24247	GSE223601
3	STAT5 regulation of tumor associated macrophage function in murine models of breast cancer	85	4.9826	-64.47	GPL24247	GSE171428
4	Acute effects of beta2-adrenergic receptor activation on macrophage transcriptome	85	4.681	-60.4686	GPL21103	GSE160640
5	Effect of 2-deoxyglucose and other unfolded protein response (UPR) stimuli on the interferon gamma-mediated response in mouse bone marrow-derived macrophages	81	1.6904	-56.6026	GPL21103	GSE135386
6	Desmosterol suppresses inflammasome activation and protects against atherosclerosis II	76	2.0049	-54.7589	GPL13112	GSE175312
7	Efferocytosis drives myeloid NLRP3 dependent inflammasome signaling and gasdermin D independent secretion of IL-1β to promote tumor growth	75	2.3857	-49.4871	GPL17021	GSE200560
8	Effect of cholera toxin or forskolin on mouse bone marrow-derived dendritic cells	84	2.3149	-48.8576	GPL1261	GSE21711
9	Transcriptomic profiling of differentially expressed mRNA, lncRNA, miRNA and circRNA in liver tissue of acetaminophen induced liver injury mice [mRNA_APAP]	61	1.3879	-48.6183	GPL24247	GSE241511
10	LPS response in Salmonella infected mice	81	1.6666	-47.7994	GPL6246	GSE95724
11	Itaconate as an adjunct therapy to treat ocular bacterial infection	80	1.3152	-47.7938	GPL21103	GSE168928
12	Group B Streptococcus (GBS) infection during pregnancy	80	1.0571	-46.5653	GPL24247	GSE196825
13	Identification of a macrophage PPARγ-GDF3 regulatory axis controlling muscle regeneration	92	1.8294	-45.8815	GPL6246	GSE71155
14	Genome-wide analysis of tissue-specific gene expression by Ly6Chi inflammatory monocytes during Toxoplasma gondii infection	83	1.2246	-45.6387	GPL6887	GSE46685
15	Integrated expression profiles of mRNA and miRNA in polarized primary murine microglia (mRNA)	77	1.1465	-42.4007	GPL11078	GSE49329
16	Effects of Wdfy3 knockout on the transcriptomic profile of murine bone-marrow derived macrophages.	80	1.516	-41.9271	GPL24247	GSE211694
17	Gene expression in murine Regulatory T cells	72	0.6625	-41.3673	GPL6887	GSE72395
18	Toll-like Receptor 3-induced Suppression via Binding of Suppressors of Cytokine Signaling 3 to Tyrosine Kinase 2	87	2.628	-40.4226	GPL1261	GSE10741
19	Identification of downstream molecules associated with TLR4-dependent inflammatory response in primary bone marrow-derived macrophages (BMDMs) by PolyA-RNA sequencing.	80	1.1042	-38.7202	GPL21493	GSE162497
20	Expression profiles of primary bone marrow derived mouse macrophages – untreated and treated with LPS or LPS+PGE	83	6.546	-38.5372	GPL11533	GSE41833
21	Catalogue of differentially expressed long non-coding RNAs following activation of human and mouse innate immunity	62	1.4473	-38.2472	GPL17021	GSE101868
22	Next generation sequencing of unstimulated and TNF-alpha-stimulated WT and DREAM-null neutrophils	78	1.9224	-38.1858	GPL24247	GSE172394
23	The TLR2/NOD2/RICK signaling axis regulates stimulus-specific IL-10 production	84	0.8488	-37.9756	GPL1261	GSE8960
24	Transcriptional responses of murine macrophages to the adenylate cyclase toxin of Bordetella pertussis	84	2.673	-37.4029	GPL1261	GSE51075
25	Autophagy-overactivated composite microbe engineered from oncolytic adenoviruses for the cascade enhancement of cancer immunotherapy	80	1.0274	-37.1791	GPL24247	GSE225094
26	RNAseq analysis of in vivo and in vitro isolated tumor monocyte subsets and macrophages	90	1.8403	-37.1599	GPL17021	GSE215879
27	Carboplatin-mediated recovery of LPS-induced tolerant macrophages via H3K9me3 modifications	84	1.6872	-37.1429	GPL21103	GSE179974
28	Targeting the NF-κB pathway enhances responsiveness of mammary tumors to JAK inhibitors	87	3.6078	-36.8476	GPL24247	GSE218138
29	Gene expression in murine Regulatory T cells [PGWAT]	73	0.7084	-36.5207	GPL6887	GSE72393
30	Gene expression profiling of dectin-1 and NFAT responsive genes in dendritic cells	71	0.8525	-35.7026	GPL6246	GSE59896
31	Mouse lung DC RNA-Seq after allergic sensitization	80	1.5171	-35.025	GPL24247	GSE149778
32	Functional state of lung cancer-reactive cytotoxic T cells is shaped during 2 T cell priming and determines sensitivity to immunotherapy	90	1.9638	-34.7611	GPL24247	GSE184388
33	Transcriptome analysis of LRRK2 knock-out microglia cells reveals T alterations of inflammatory- and oxidative stress-related pathways upon treatment with α-synuclein fibrils	78	1.5837	-34.6043	GPL13112	GSE186483
34	RNA-seq in RAW264.7 cells after silence of Synbindin in response to LPS	62	1.1149	-34.4429	GPL21493	GSE158301
35	Defining Inflammatory Cell States in Acute and Chronic Pulmonary Infection with Pseudomonas aeruginosa by Single-Cell Transcriptomics	87	1.1943	-34.0076	GPL24247	GSE192890
36	Single cell transcriptomics of the tumor immune microenvironment from checkpoint blockade-treated B16 tumors edited with control or TBK1-targeting sgRNAs.	81	0.8622	-33.6039	GPL19057	GSE217274
37	The genetic basis for differential macrophage activation	73	0.7678	-33.0755	GPL8321	GSE47046
38	Mitochondrial Membrane Potential Regulates Nuclear Gene Expression in Macrophages Exposed to PGE2 (RNA-seq)	88	1.575	-32.969	GPL21493	GSE119509
39	Genome-wide expression study of the CD11b+ subsets of dermal myeloid cells and their migratory counterparts in the draining lymph node	84	0.8995	-32.4989	GPL6246	GSE49358
40	Human immature neutrophils as a functional biomarker of systemic vascular pathologies	77	1.071	-32.3356	GPL21103	GSE147910
41	Opposing macrophage-polarization programs show extensive epigenomic and transcriptional cross-talk [RNA-Seq]	84	1.1407	-32.1153	GPL13112	GSE84517
42	Opposing macrophage-polarization programs show extensive epigenomic and transcriptional cross-talk	84	1.1407	-32.1153	GPL13112	GSE84520
43	The role of Gch1 and Nos2 in the macrophage response to BCG infection	82	1.214	-31.9959	GPL11533	GSE107543
44	Disabled-2 is a negative immune regulator of lipopolysaccharide-stimulated Toll-like receptor 4 internalization and signaling	68	1.0615	-31.5132	GPL15523	GSE81088
45	High temporal resolution of mRNA expression patterns during the early macrophage response to LPS [RNA_Seq]	62	1.482	-31.4963	GPL13112	GSE52320
46	Translational regulation of specific mRNAs controls feedback inhibition and survival during macrophage activation	62	1.482	-31.4963	GPL13112	GSE52451
47	Bisphosphonate effect on murine whole draining lymph nodes before and 8 hours after VSV infection	72	0.8648	-31.4214	GPL11180	GSE50403
48	Tumor-associated macrophages expressing the transcription factor IRF8 promote T cell exhaustion in cancer	84	0.9493	-31.4214	GPL21103	GSE212643
49	Protozoan-Derived Cytokine-Transgenic Macrophages Reverse Hepatic Fibrosis.	61	1.0919	-31.4033	GPL24247	GSE197639
50	H3K18Ac and H3K18Cr ChIP-seq and RNA-seq analysis of LPS-stimulated RAW 264.7 cells	64	1.428	-31.3623	GPL13112	GSE63889
51	A Growth Factor-Expressing Macrophage subpopulation orchestrates regenerative inflammation via GDF-15	95	1.8131	-31.0683	GPL17021	GSE182455
52	The Lung Microenvironment Instructs Gene Transcription in Neonatal and Adult Alveolar Macrophages	72	0.6939	-31.0683	GPL21103	GSE196926
53	Edema Toxin-treated Macrophage Study	62	1.0351	-30.9718	GPL1261	GSE4712
54	Transcriptomic analysis of Clec12A-deficient BMDCs stimulated with RIG-I agonist	86	1.429	-30.6326	GPL13112	GSE134082
55	Role of Macrophages in the Foreign Body Response to Poly(ethylene glycol) Hydrogels	90	0.852	-30.6072	GPL17021	GSE185761
56	Expression data from mouse lungs during E. coli pneumonia in the presence or absence of LIF neutralization	84	1.149	-30.463	GPL11078	GSE34901
57	An Engineered IL-15 Cytokine Mutein Fused to an Anti-PD-1 Antibody Improves Intratumoral T Cell Function and Anti-tumor Immunity	84	1.2376	-30.463	GPL24247	GSE160579
58	Transcriptome analysis of CD4+ T cells from spleen and MC38 tumor	72	3.3308	-30.3191	GPL19057	GSE134851
59	Gene expression profiles of MLL-AF9 leukemia cells treated with DS-5272	71	1.5149	-30.2666	GPL17021	GSE135008
60	Expression data from pulmonary Type 2 Myeloid (T2M) cells, Eosinophils, Neutrophils, and Macrophages, from IL-25 treated 4get mice	85	0.8692	-30.2212	GPL1261	GSE36392
61	ABCC4 impacts megakaryopoiesis and protects megakaryocytes against 6-mercaptopurine induced cytotoxicity [RNA-seq Mouse]	78	1.1727	-30.2113	GPL24247	GSE234628
62	ABCC4 impacts megakaryopoiesis and protects megakaryocytes against 6-mercaptopurine induced cytotoxicity	78	1.1727	-30.2113	GPL24247	GSE234629
63	Suppressive function of MDSC is under bidirectional control of intrinsic and immunotherapy-induced type I IFN in pancreatic cancer	90	0.7493	-29.9312	GPL19057	GSE126879
64	Expression Data from Toxoplasma gondii-Infected Murine Bone Marrow-Derived Macrophages	68	1.1345	-29.8092	GPL8321	GSE29404
65	CAR T cell related cytokine release syndrome mouse model	84	0.7042	-29.7797	GPL17021	GSE111236
66	Sequencing of primary mouse machrophage and Raw 264.7 macrophage cell skewed in M1 or M2 conditions	79	1.2268	-29.753	GPL17021	GSE113836
67	Tumor-derived Lysophosphatidic Acid Blunts Protective Type-I Interferon Responses in Ovarian Cancer	82	1.5952	-29.6724	GPL13112	GSE182062
68	The Role of Leishmania GP63 in Modulation of Innate Inflammatory Response to Leishmania major Infection	86	1.1739	-29.4882	GPL24247	GSE189385
69	Integrative transcriptomic analysis in human and mouse models of anaphylaxis identifies upregulation of cell movement, migration and neuroinflammatory signalling pathway	68	0.6328	-29.2798	GPL21103	GSE215184
70	Stromal remodeling regulates dendritic cell abundance and activity in the tumor microenvironment	73	1.7085	-29.1563	GPL19057	GSE199938
71	PD-1 signaling in intestinal lymphoid tissue inducer cells facilitates gut homeostasis	67	0.5323	-28.9871	GPL24247	GSE144687
72	Next Generation Sequencing Analysis of mouse tumors treated with rMVA	89	1.5619	-28.9871	GPL24247	GSE188496
73	Type I interferon responses to ischemic injury begin in the bone marrow of mice and humans and depend on Tet2, Nrf2, and Irf3	80	0.8695	-28.933	GPL17021	GSE157244
74	Gene expression of RAW 264.7 cells treated with LPS, ISO, PGE2, LPS PLUS ISO, and LPS PLUS PGE2	63	1.3386	-28.8693	GPL254	GSE4964
75	Phenotypic changes in PMN from production to site of infection	82	1.0321	-28.8151	GPL6887	GSE43513
76	Transient activation of tumor-associated macrophages boosts anti-tumor immunity	88	0.6643	-28.3282	GPL17021	GSE99808
77	Gene expression profile of HSC/Ps and mature myeloid cells in Mdivi-1 treated MDS mutant clone	71	1.1433	-28.2977	GPL24247	GSE154308
78	Monocytes re-enter the bone marrow during fasting and alter the host response to infection	79	1.0165	-28.2699	GPL17021	GSE217597
79	ImmGen ULI: OpenSource Mononuclear Phagocytes Project	85	0.7107	-28.1883	GPL19057	GSE122108
80	Targeting the NFAT:AP-1 transcriptional complex on DNA with a small-molecule inhibitor I	54	0.7813	-28.1212	GPL13112	GSE125443
81	Mutations in homologous recombination genes BRCA1 and BRCA2 differentially affect the tumor microenvironment and response to checkpoint blockade immunotherapy	79	1.1019	-27.9805	GPL24247	GSE137818
82	TLR2 dimerization blockade allows generation of homeostatic intestinal macrophages under acute colitis challenge	90	1.0083	-27.9805	GPL19057	GSE140788
83	Identification of key immune-related genes associated with LPS/D-GalN-induced acute liver failure in mice based on transcriptome sequencing	69	2.0309	-27.8986	GPL24247	GSE217659
84	Immunotherapy study of phagocytosis checkpoint blockade in combination with radiotherapy	87	1.133	-27.8313	GPL17021	GSE197767
85	Opposing roles of Toll-like receptor and cytosolic DNA-STING signaling pathways for Staphylococcus aureus cutaneous host defense	84	1.0319	-27.7546	GPL13112	GSE97618
86	RAW264.7 cells were treated with KDO, IFN beta and 8Br	65	0.7956	-27.6901	GPL254	GSE11449
87	E3 ubiquitin ligase NEDD4-1 suppresses acetaminophen-induced liver injury in mouse by targeting the degradation of VDAC1	59	1.2294	-27.4535	GPL24247	GSE199353
88	Parenteral BCG vaccine induces respiratory mucosal-resident memory macrophages and trained innate immunity via the gut-lung axis	70	0.9095	-27.3579	GPL21103	GSE213343
89	Single cells RNA-Seq of CD45+ cells during Staphylococcus aureus craniotomy infection	82	1.5604	-27.2125	GPL24247	GSE153435
90	Cholera toxin mediates cAMP-dependent CTLA-2 secretion by dendritic cells to induce regulatory T cells in the EAE model	81	1.027	-27.1258	GPL1261	GSE79274
91	Transcriptional profile of bone marrow-derived macrophages from Cd28 KO mice	78	2.3905	-27.1258	GPL23479	GSE157837
92	Bone marrow sinusoidal endothelium controls terminal erythroid differentiation and reticulocyte maturation	55	1.004	-27.0661	GPL24557	GSE180522
93	Tissue adaptaion of intestinal eosinophils in mice	71	1.4549	-26.9891	GPL21103	GSE185070
94	Sensors, Pathways and Transcription factors regulating IR-induced inflammatory transcriptional output [RNA-seq data set 2]	84	0.9806	-26.9251	GPL13112	GSE103903
95	Single cell RNA sequencing of CD45.2+ endogenous immune cells following treatment with CAR-T cells	78	0.9821	-26.909	GPL13112	GSE179253
96	Nontransformed, GM-CSF-dependent macrophage lines are a unique model to study tissue macrophage functions	74	0.7597	-26.8741	GPL6246	GSE47733
97	RNAseq of oncogene-induced senescent murine macrophages	64	0.6853	-26.8468	GPL19057	GSE153508
98	Tregs constrain CD8+ T cell priming required for curative intratumorally anchored anti-4-1BB immunotherapy	80	1.4767	-26.8468	GPL19057	GSE223087
99	PARP14 controls the nuclear accumulation of a subset of type I Interferon-inducible proteins [RNA-seq1]	63	1.1777	-26.8178	GPL13112	GSE100886
100	RNA Sequencing of Intratumoral Immune Populations in Pancreatic Ductal Adenocarcinoma Following Radiotherapy and Interleukin 12 Treatment	89	1.6419	-26.7095	GPL17021	GSE136368
101	Inherited defect in ST6GalNAc1 reveals roles of sialylation in intestinal homeostasis	88	1.6593	-26.4554	GPL13112	GSE183821
102	RNA sequencing of flow sorted Scgb1a1 lineage traced Control and Yap/Taz knockout lung epithelial cells	83	1.2689	-26.3642	GPL13112	GSE171712
103	IL-1b+ tumor-associated macrophages fuel pathogenic inflammation in pancreatic cancer - Bulk RNA-seq	93	0.6875	-26.3642	GPL24247	GSE217842
104	Transcription of Tnfaip3 is regulated by NF-kB and p38 via C/EBPβ in activated macrophages	79	0.5741	-26.326	GPL6885	GSE46361
105	Effect of loss of Jmjd1c on MLL-AF9 leukemia	69	1.173	-26.134	GPL13112	GSE75576
106	Gene expression data from Mycobacterium tuberculosis-infected WT and miR-155-/- bone-marrow derived macrophages	81	0.8915	-26.1167	GPL13712	GSE79733
107	Apolipoprotein A1-Manipulated Cholesterol Efflux Subverts the Phagocytic Fragility of TAMs and Improves Oncolytic Viro-Immunotherapy in Glioblastoma [TAMs RNA-seq]	84	1.3999	-26.1167	GPL24247	GSE201975
108	Analysis of Pro-Inflammatory Gene Activation and RNA Processing by RNAseq of Nascent Transcripts [supplement]	86	0.8366	-26.0966	GPL13112	GSE38892
109	Transcriptional and translational analysis of wild-type and Mincle-KO macrophages	84	0.7173	-26.0777	GPL13112	GSE70793
110	RNA-Seq approaches to understand the role of ARNO/Cyth2 on IL-1beta-stimulated synovial fibroblasts.	88	1.6703	-26.06	GPL19057	GSE192488
111	Glucose partitioning in the bone marrow micro-environment in acute myeloid leukaemia [bulk RNA-seq]	74	1.2853	-25.9714	GPL17021	GSE227581
112	Glucose partitioning in the bone marrow micro-environment in acute myeloid leukaemia	74	1.2853	-25.9714	GPL17021	GSE227584
113	Transcriptomic profile of CD8+ circulating tumor-reactive lymphocytes (CTRL) isolated by MHC multimers	71	0.8832	-25.9109	GPL17021	GSE227345
114	Bag3-P209L RNA Seq Project	82	1.3891	-25.8857	GPL24247	GSE116200
115	Biological sex influences susceptibility to Acinetobacter baumannii pneumonia in mice	90	1.7462	-25.7899	GPL24247	GSE134805
116	Effector TH17 cells give rise to long-lived TRM cells that are essential for an immediate response against bacterial infection	67	1.428	-25.7756	GPL17021	GSE130446
117	Humanized liver Jun 16, 2023 approved None	87	1.3383	-25.7756	GPL24247	GSE234759
118	Dissecting the molecular control of immune cell accumulation in the inflamed joint	78	1.6219	-25.7586	GPL13112	GSE195817
119	Differential expression between Sh2b3 knockout and wild type mice	71	1.6178	-25.7228	GPL17021	GSE65348
120	Nano-silica particles synergistically IgE-mediated mast cell activation	63	1.6041	-25.6258	GPL24247	GSE206630
121	TLRL#30	79	0.6006	-25.6005	GPL24247	GSE184157
122	Multi-resolution deconvolution of spatial transcriptomics data reveals continuous patterns of inflammation	84	1.1119	-25.5044	GPL24247	GSE173778
123	Mechanisms of the innate defense regulator peptide 1002 anti-inflammatory activity in a sterile inflammation mouse model	80	2.0391	-25.3899	GPL17021	GSE100918
124	The role of methyl-CpG-binding domain protein-2 (MBD2) in colonic inflammation [series 1]	87	1.2523	-25.2232	GPL6887	GSE134280
125	Transcriptome analysis of isolated stormal cells and tumor epithelial cells in mouse lung cancer by RNA-Seq	89	0.8571	-25.1614	GPL13112	GSE59831
126	Investigating the role of IL-2 in shaping the epigenome in T cells [RNA-seq]	50	0.7167	-25.1288	GPL19057	GSE147293
127	Investigating the role of IL-2 in shaping the epigenome in T cells	50	0.7167	-25.1288	GPL19057	GSE147294
128	Bone marrow-derived macrophages express distinct transcriptional programs when activated by LPS, IFN-gamma and PAO.	80	0.6597	-24.9755	GPL6887	GSE48609
129	RNA sequencing of different neutrophil subpopulations from bone marrow	71	1.1036	-24.9567	GPL17021	GSE137538
130	Single-cell transcriptome profiling reveals neutrophil heterogeneity in homeostasis and infection	71	1.1036	-24.9567	GPL17021	GSE137540
131	Aryl hydrocarbon receptor senses bacterial pigmented virulence factors and orchestrates anti-bacterial defenses (part 1)	77	0.9665	-24.9392	GPL4134	GSE48130
132	A non-lymphoid origin for lymph node resident memory T cells	60	0.6709	-24.9392	GPL1261	GSE109060
133	Genome-wide comparison of gene expression level between leukemia stem cells in different tissues	75	0.6821	-24.9196	GPL17021	GSE81842
134	Interferon Regulatory Factor 5 represses mitochondrial matrix protein GHITM to limit macrophage oxidative capacity in early response to obesity [bmdm]	84	1.2437	-24.9012	GPL24247	GSE208667
135	Genome-wide maps of gene transcription level in BMDMs infected with recombinant Mycobacterium tuberculosis H37Ra strains.	83	0.9603	-24.8538	GPL17021	GSE139507
136	Age-associated suppression of exploratory activity during sickness is linked to meningeal lymphatic dysfunction and microglia activation [ablation]	80	1.7693	-24.8538	GPL19057	GSE168755
137	Effects of Id1 depletion in TAMs on the genes expression of MC38 cells.	79	2.7019	-24.8538	GPL24247	GSE200855
138	Combinatorial Control Logic of the Gene Expression Response to Endotoxin links Signal-Dependent Transcriptional Factors and Cytoplasmic Mechanisms	90	0.5531	-24.8538	GPL13112	GSE68318
139	GEF-H1 mediated gene expression changes in BMDCs in response to microtubule destabilization	84	1.3422	-24.7873	GPL19057	GSE135264
140	Mouse Middle Ear Infection with NTHi	75	0.7235	-24.7625	GPL1261	GSE66141
141	Efficacious anti-CTLA-4 antibodies drive myeloid activation and TME reprograming through FcγR engagement and Type-I interferon signaling	86	0.7679	-24.7625	GPL19057	GSE186484
142	Spon1+ inflammatory monocytes promote collagen remodeling and lung cancer metastasis through lipoprotein receptor 8 signaling.	88	1.2322	-24.6839	GPL21103	GSE260524
143	Expression data from draining lymph node of mice immunized with AS01 or its components	65	0.6272	-24.6213	GPL8321	GSE98322
144	The genetic basis for individual differences in mRNA splicing and APOBEC1 editing activity in murine macrophages	83	0.755	-24.6213	GPL13112	GSE47540
145	The transcriptional repressor BLIMP1 curbs host-defenses by suppressing expression of the chemokine CCL8	75	2.3326	-24.5642	GPL1261	GSE53145
146	Intermittent glucocorticoid treatment enhances skeletal muscle performance through sexually dimorphic mechanisms [RNA-seq]	67	0.7463	-24.5339	GPL21103	GSE168964
147	Intermittent glucocorticoid treatment enhances skeletal muscle performance through sexually dimorphic mechanisms	67	0.7463	-24.5339	GPL21103	GSE188402
148	Resident Macrophages are Locally Programmed for Silent Clearance of Apoptotic Cells	84	1.2965	-24.5034	GPL21103	GSE93820
149	Single-cell transcriptional profiling reveals anti-CTLA-4 therapy remodels the intestinal immune landscape in inflammation-prone conditions	79	2.3919	-24.4869	GPL19057	GSE159892
150	Sensing of mycobacterial arabinogalactan by galectin-9 exacerbates mycobacterial infection by inducing matrix metalloproteinases	82	1.8086	-24.4869	GPL23479	GSE166850
151	VISTA targeting of T cell quiescence and myeloid suppression overcomes adaptive resistance	86	1.1686	-24.4869	GPL19057	GSE206835
152	Primary Murine Macrophages as a Tool for Virulence Factor Discovery in Coxiella burnetii	82	1.407	-24.4869	GPL19057	GSE208339
153	Tissue resident iNKT17 cells facilitate cancer cell extravasation in liver metastasis via IL-22	83	0.8671	-24.4869	GPL24247	GSE217223
154	Chromatin remodeler ARID1A binds IRF3 to selectively induce antiviral interferon production in macrophages	78	2.2122	-24.408	GPL21103	GSE176452
155	Bulk RNA-seq of alveolar macrophages from WT (Lepr+/+, Lyz2-Cre) and Lepr KO (Leprfl/fl, Lyz2-Cre) mice	73	0.6667	-24.3895	GPL17021	GSE185218
156	Genetic Determinants for Susceptibility to Staphylococcus aureus Infection in A/J and C57BL/6J	83	0.9472	-24.3895	GPL1261	GSE19668
157	Single-cell analysis highlights differences in druggable pathways underlying adaptive or fibrotic kidney regeneration	77	0.913	-24.2903	GPL21103	GSE180420
158	Short-term caloric restriction promotes resolution, while weight regain accelerates atherosclerosis in mice	86	0.6223	-24.2903	GPL24247	GSE225077
159	Tissue microenvironment shapes distinct sets of machineries to regulate ILC2 properties [RNA-seq]	55	0.6441	-24.2596	GPL21273	GSE153748
160	Tissue microenvironment shapes distinct sets of machineries to regulate ILC2 properties	55	0.6441	-24.2596	GPL21273	GSE153749
161	Global landscape of RNA editing in hematopoiesis	66	0.4512	-24.2369	GPL21273	GSE142216
162	BRG1 regulates neuronal activity-dependent gene activation [RNA-seq_A]	59	0.9302	-24.2369	GPL21493	GSE174583
163	BRG1 role in neuronal activity	59	0.9302	-24.2369	GPL21493	GSE174585
164	Effect of XBP1-deficiency in DCs on CNS pathology	83	1.9041	-24.2369	GPL21626	GSE188502
165	PKCα-LSD1-NF-κB Signaling Cascade Is Crucial for Epigenetic Control of the Inflammatory Response [RNA-Seq]	84	1.9715	-24.1822	GPL21103	GSE100216
166	PKCα-LSD1-NF-κB Signaling Cascade Is Crucial for Epigenetic Control of the Inflammatory Response	84	1.9715	-24.1822	GPL21103	GSE108015
167	Effect of Hypercapnia on Murine Ventilator-Induced Lung Injury	74	1.273	-24.1603	GPL6246	GSE86229
168	A comparison of the transcriptional profiles of invariant NKT cells derived from Wild type and Eomes conditional knockout mice	63	0.5732	-24.1603	GPL17021	GSE128069
169	Relevance of IL-3 for lung transcriptomic response in murine sepsis followed by HSV infection	91	1.0454	-24.0903	GPL21103	GSE224299
170	Identification of an Early Unipotent Neutrophil Progenitor with Pro-Tumoral Activity in Mouse and Human Bone Marrow	70	0.8129	-24.0711	GPL17021	GSE117129
171	Tumor microenvironment impairs Th1 cell differentiation through alternative splicing modifications	61	1.5768	-24.053	GPL19057	GSE134855
172	Analysis of the inflammatory transcription profiles of WT and Bid–/– microglia	78	0.8561	-23.9799	GPL6246	GSE18108
173	Comparative gene expression profiling of cornea macrophages, retinal and brain microglia and bone marrow-derived monocytes	79	0.9144	-23.949	GPL15103	GSE160845
174	Stepwise Neofunctionalization of c-Rel during Vertebrate Evolution (RNA-Seq)	78	0.5149	-23.923	GPL13112	GSE243011
175	Stepwise Neofunctionalization of c-Rel during Vertebrate Evolution	78	0.5149	-23.923	GPL13112	GSE243012
176	Analysis of Scavenger-Receptor Type H deficient liver sinusoidal endothelial cells	67	0.658	-23.8965	GPL20710	GSE157900
177	Genomic analysis of mice with endothelium-specific TERT knockout (RNA-Seq)	87	1.0682	-23.8462	GPL17021	GSE239686
178	Homeostatic regulation of T follicular helper and antibody response to particle antigens by IL-1Ra of medullary sinus macrophage origin	88	1.9112	-23.78	GPL13112	GSE165250
179	Colony stimulating factor-1 receptor signaling networks inhibit macrophage inflammatory responses by induction of microRNA-21	73	0.5847	-23.7617	GPL6246	GSE62630
180	Identification of quiescence and early activation genes in satellite cells	66	0.7669	-23.7271	GPL17021	GSE101576
181	Satellite Cells	66	0.7669	-23.7271	GPL17021	GSE103164
182	Lung conventional dendritic cells promote mucosal adjuvant activity of flagellin	71	0.3916	-23.6957	GPL4134	GSE46421
183	Bulk RNA sequencing analysis of hepatocytes isolated from humanized liver	86	1.3751	-23.6957	GPL24247	GSE234757
184	mRNA-seq of bypass grafts in mice, utilizing the vena cava as carotid artery bypass graft	83	0.3611	-23.6336	GPL13112	GSE119549
185	Importance of Atg5, Atg16L1 and Atg7 in mouse bone marrow-derived macrophages infected for 48h with M. tuberculosis Erdman	82	1.0261	-23.5822	GPL19057	GSE226503
186	Comprehensive characterization of neutrophil genome topology	65	1.0823	-23.5822	GPL13112	GSE93127
187	Gene expression data from Mycobacterium tuberculosis-infected WT and miR-155-/- bone-marrow derived macrophages [timecourse]	81	1.2021	-23.5613	GPL13712	GSE79731
188	Identification of a novel arthritis-associated osteoclast precursor macrophage regulated by FoxM1.	90	1.754	-23.5613	GPL17021	GSE117149
189	Time-course bulk RNAseq and single-cell RNAseq of murine AB1 mesothelioma and Renca renal cancer following immune checkpoint therapy	72	2.4558	-23.5395	GPL13112	GSE213296
190	Gene expression Data from Toxoplasma gondii-Infected Murine Bone Marrow-Derived STAT6 and STAT3 Deficient Macrophages	68	0.9462	-23.4972	GPL8321	GSE45309
191	RNAseq of MB49 inoculated tumor-assotiated macrophages from MC-proficient and MC-deficient animals	89	0.644	-23.4788	GPL17021	GSE101995
192	Effect of deficiency of Elk4 on transcriptome changes in murine bone marrow derived mast cells upon FcϵRI mediated activation	60	2.595	-23.4416	GPL24247	GSE236014
193	mRNA expression profile in BMCMCs from C57BL/6J and CC027 mice stimulated with or without IgE-ligation.	65	1.9087	-23.3432	GPL13112	GSE174030
194	Transcriptome profiling of quiescent muscle stem cells in vivo	62	1.9631	-23.3187	GPL19057	GSE113631
195	Transcriptome analysis of wild-type and Csf2-/- bone marrow-derived macrophages during legionella pneumophila infection	86	1.1286	-23.3187	GPL19057	GSE119956
196	Macrophage response to extracellular ADP stimulation	75	0.7349	-23.1789	GPL10787	GSE153888
197	Multi-resolution deconvolution of spatial transcriptomics data reveals continuous patterns of inflammation (scMARS-Seq)	85	1.1695	-23.1416	GPL24247	GSE173773
198	Host cell gene expression in Human respiratory syncytial virus (HRSV) infected mouse macrophage cells at 4, 24 hours post infection	82	1.3434	-23.1076	GPL1261	GSE31378
199	Selective targeting of GARP-LTGFb axis in the tumor microenvironment augments PD-1 blockade via enhancing CD8+ T cell anti-tumor immunity	87	0.9419	-23.0164	GPL19057	GSE202153
200	Expression data of LPS-stimulated macrophages from wild-type and Zc3h12a-/- mice.	79	0.6917	-22.944	GPL1261	GSE14891
201	Transcriptional profiling of WT Tregs and Tregs sorted from K14cre;Cdh1F/F;Trp53F/F mice bearing 225mm2 mammary tumors from blood, spleen, lungs, TDLNs, tumor and healthy mammary gland [Treg]	64	0.6994	-22.944	GPL17021	GSE169024
202	Transcript analysis of CD45+Ter119+CD71+ erythroid-like progenitor cells from tumor-bearing mice	68	1.3242	-22.9233	GPL21273	GSE106384
203	Effect of Notch Signaling Inhibitor on Gene Expression in Lipopolysaccharide-stimulated Macrophages in the Presence of Immune Complex	86	1.2181	-22.9037	GPL19057	GSE114020
204	RNA-seq of BM and Day 3 wound Gr-1+ cells from non-diabetic and diabetic mice	93	1.3891	-22.8851	GPL13112	GSE123536
205	Robust colonic epithelial regeneration and amelioration of colitis via FZD-specific activation of Wnt signaling	77	0.5502	-22.7782	GPL24247	GSE201723
206	The TPL-2 – ERK1/2 signalling pathway inhibits interferon beta expression in macrophages via TCF-dependent Fos transcription	78	1.2391	-22.7514	GPL17021	GSE116220
207	Next Generation Sequencing of macrophages cocultured with tumor cell	67	1.1829	-22.7514	GPL21273	GSE214450
208	Expression data of LPS-induced genes in bone marrow derived macrophages	77	2.3611	-22.6739	GPL1261	GSE73484
209	Local antigen is required for CD8+ tissue resident memory T cell (Trm) generation in large intestine	65	2.0986	-22.6739	GPL24247	GSE230515
210	Inhibition of macrophage migration inhibitory factor (MIF) suppresses apoptosis signal-regulating kinase 1 to protect against liver ischemia/reperfusion injury	72	1.4978	-22.629	GPL17021	GSE212508
211	Tetramerization of Transcription Factor STAT5 in Monocytes Promotes Autoimmune-mediated Neuroinflammation via the Regulation of CCL17	77	1.2732	-22.5492	GPL13112	GSE181924
212	Effect of dmPGE2 radioprotection on hematopoietic stem cell (HSC) gene expression 1 h and 24 h after lethal irradiation	59	0.7317	-22.4817	GPL21103	GSE151799
213	Direct proteomic quantification of the secretome of activated immune cells	69	0.8325	-22.4547	GPL10333	GSE41490
214	Neural precursor cell-secreted TGF-β2 subverts the inflammatory program of invading monocyte-derived dendritic cells during CNS autoimmunity	86	0.8428	-22.4547	GPL19057	GSE92395
215	YAP/TAZ deficiency reprograms macrophage phenotype and improves infarct healing and cardiac function after myocardial infarction	87	1.1699	-22.4298	GPL13112	GSE158889
216	Gene expression profiling of bone marrow and lung ILC2s	54	0.1922	-22.4298	GPL16417	GSE212115
217	CXCR1 and Its Downstream NF-κB Inflammation Signaling Pathway as a Key Target of Guanxinning Injection for Myocardial Ischemia/reperfusion Injury	76	1.5661	-22.3321	GPL13112	GSE214122
218	Comparison of gene expression profiles in naïve WT and Asc-null bone marrow derived dendritic cells	74	1.0164	-22.2582	GPL11180	GSE30769
219	Macrophage infiltration induced by donor hypovolemia protects against severe primary graft dysfunction in mouse lung transplantation	86	2.0643	-22.2582	GPL24247	GSE156322
220	E-cigarette Aerosol Reduces Left Ventricular Function in Adolescent Mice	67	1.382	-22.2582	GPL24247	GSE183614
221	A subset of late infiltrating neutrophils have a unique transcriptome of alternative activation associated with their pro-regenerative capacity	81	1.1353	-22.2582	GPL24247	GSE200445
222	Characterization of myocardial B cells in naïve hearts, acutely injured hearts and acutely injured hearts of mice treated with Pirfenidone	83	0.7859	-22.2259	GPL21493	GSE112984
223	Transcriptomic analysis of bone marrow derived macrophages (BMDM) activated by conditioned media (CM) generated from control (CO-Fibs) and hypertensive pulmonary artery adventitial fibroblasts (PH-Fibs)	82	1.5995	-22.2259	GPL24247	GSE165500
224	Gene expression profiling of neutrophils and whole lung tissue from wildtype and Nrf2 null (Nfe2l2-/-) mice during S. pneumoniae pneumonia	91	0.9473	-22.1964	GPL22070	GSE83615
225	lncRNA expression reveals the potential regulatory roles in ox-LDL induced macrophage-derived foam cells	54	2.0882	-22.1964	GPL21103	GSE155991
226	Transcriptome analysis of Tregs (CD4+Foxp3+) and Tcons (CD4+Foxp3-) from spleen and CNS of naïve mice and at the peak of EAE	54	0.5986	-22.1402	GPL1261	GSE164460
227	Fibrosis induced by resident macrophages has divergent roles in pancreas inflammatory injury and PDAC	84	0.794	-22.1402	GPL21493	GSE203005
228	Host susceptibility to recurrent cystitis is shaped by bladder TNF-alpha signaling dynamics	73	1.0364	-22.0914	GPL17021	GSE117532
229	Transcriptional profiling reveals gene programs that are differentially regulated in cardiac fibroblasts during exercise and disease	86	0.7132	-22.0914	GPL17021	GSE89885
230	The downstream gene expression of Notch signal in tumor associated endothelial cells	96	0.6698	-22.0691	GPL21493	GSE111127
231	Setd2 reprograns lipid metabolism for the resolution of inflammation II	84	1.3873	-22.0482	GPL23479	GSE141474
232	The dual role of LSD1 and HDAC3 in STAT5-dependent transcription is determined by protein interactions, binding affinities, motifs and genomic positions [RNA-seq]	53	2.5509	-21.9737	GPL19057	GSE79519
233	The dual role of LSD1 and HDAC3 in STAT5-dependent transcription is determined by protein interactions, binding affinities, motifs and genomic positions.	53	2.5509	-21.9737	GPL19057	GSE79520
234	Transcriptomic response of murine liver to severe injury and hemorrhagic shock: Affymetrix portion of dual platform	63	0.4773	-21.9737	GPL1261	GSE26695
235	Transcriptomic response of murine liver to severe injury and hemorrhagic shock	63	0.4773	-21.9737	GPL1261	GSE26697
236	Synergistic Effect of Ultrasound and Wirelessly Powered Electrical Stimulation on Piezoelectric Membranes for Enhanced Osteogenesis by Immunomodulation of Macrophage Polarization	65	0.9487	-21.9394	GPL24247	GSE236912
237	Regulatory T cells from colonic lamina propria [array]	58	1.0736	-21.9115	GPL6246	GSE68009
238	Regulatory T cells from colonic lamina propria	58	1.0736	-21.9115	GPL6246	GSE71316
239	Thrombocytes-derived Dickkopf1 promotes wound-healing macrophage polarization	80	1.2552	-21.9115	GPL19057	GSE247398
240	A single-cell transcriptomic landscape of innate and adaptive intratumoral immunity in triple negative breast cancer during chemo- and immunotherapies	79	1.1993	-21.8823	GPL24247	GSE191246
241	Development of decidual cell polyploidy and bi-nucleation necessitates mitochondrial activity	80	1.4635	-21.8605	GPL6246	GSE28917
242	Pro-inflammatory cytokine blockade attenuates myeloid expansion in a murine model of rheumatoid arthritis	54	0.582	-21.8605	GPL17021	GSE129511
243	Effect of RGRN-305 on TPA-induced skin inflammation in mice 4 hours post-TPA challenge	69	1.9965	-21.8605	GPL24247	GSE221997
244	Heat shock protein 90 inhibition attenuates inflammation elicited by 12-O-tetradecanoylphorbol-13-acetate	69	1.9965	-21.8605	GPL24247	GSE222000
245	Gene expression in murine Regulatory T cells [PGF]	71	0.7732	-21.8351	GPL6887	GSE72394
246	Nascent mRNA profiling of LPS-stimulated mouse macrophages	74	0.6157	-21.7872	GPL6246	GSE20674
247	RNA-Sequencing Analysis of ox-LDL-treated Peritoneal Macrophages Transcriptomes	74	0.6823	-21.7444	GPL23479	GSE171413
248	Transcriptional profiling and functional characterization of Schistosoma japonicum-stimulated Alternatively Activated Macrophages	85	0.8808	-21.7324	GPL6887	GSE32621
249	Transcriptomic changes of mouse monocytes and macrophages after ischemic stroke	86	1.2517	-21.7324	GPL19057	GSE138805
250	Prolyl endopeptidase-mediated transcriptional regulation in quiescent and activated bone marrow-derived macrophages (Bulk RNA-seq)	78	1.1462	-21.7324	GPL24247	GSE213050
251	Prolyl endopeptidase-mediated transcriptional regulation in quiescent and activated bone marrow-derived macrophages	78	1.1462	-21.7324	GPL24247	GSE213051
252	RNA sequencing reveals resistance of TLR4 ligand-activated microglial cells to inflammation mediated by the selective jumonji H3K27 demethylase inhibitor	83	0.7042	-21.7324	GPL13112	GSE89817
253	Transcriptome and microRNA array analyses reveal a stimulatory effect of the phytochemical shikonin on epithelial–mesenchymal transition (EMT) in mouse skin [gene expression profile]	83	0.8626	-21.6998	GPL6845	GSE32694
254	Transcriptome and microRNA array analyses reveal a stimulatory effect of the phytochemical shikonin on epithelial–mesenchymal transition (EMT) in mouse skin	83	0.8626	-21.6998	GPL6845	GSE32696
255	Circadian Rhythms in Bmal1-/- Mouse Fibroblast Cells and Liver Tissue	72	0.7028	-21.6998	GPL21103	GSE111696
256	A Stringent Systems Approach Uncovers Gene-Specific Mechanisms Regulating Inflammation	83	0.5236	-21.6998	GPL13112	GSE67357
257	Learning the cis sequence elements that determine AP-1 monomer specificity (RNA-seq data sets)	79	1.0929	-21.667	GPL17021	GSE111855
258	Learning the cis sequence elements that determine AP-1 monomer specificity	79	1.0929	-21.667	GPL17021	GSE111856
259	Bulk RNA sequencing of mouse embryonic fibroblasts in autophagy processes	58	0.7421	-21.6369	GPL21103	GSE199923
260	Mouse embryonic fibroblasts in autophagy processes	58	0.7421	-21.6369	GPL21103	GSE199924
261	Transcriptomics and chromatin accessibility analysis of MLL-AF9 early responses in mouse bone marrow cells	76	0.7704	-21.6109	GPL21103	GSE121768
262	Carbon dioxide regulates cholesterol levels through SREBP2	64	0.3246	-21.6109	GPL21626	GSE196294
263	Dual-omics reveals the different roles of α1 and β-adrenergic receptors in acute sympathetic stress-induced cardiac inflammation	72	0.9722	-21.6109	GPL24247	GSE211134
264	RNAseq to profile transcriptomes in bone marrow-derived macrophages from Nelfb KO(Nelfbfl/fl, Lyz2-Cre) and WT(Nelfb+/+,Lyz2-Cre) mice	84	1.0384	-21.5564	GPL17021	GSE122292
265	Gene expression during ligands activation of RXR in activated RAW264.7 cells	67	1.1525	-21.5325	GPL1261	GSE62107
266	The effect of beta-glucan - induced trained immunity on the transcriptomic profile of bone marrow granulocyte-macrophage progenitors (GMP)	66	0.8787	-21.5117	GPL19057	GSE139452
267	Gene expression profiles of mutant ASXL1 knock-in HSPCs	57	1.2169	-21.5117	GPL13112	GSE179375
268	Epigenetic regulation of innate immune memory in microglia	73	1.3163	-21.4904	GPL19057	GSE175578
269	ImmGen ULI RNA-seq data	75	0.8134	-21.4496	GPL19057	GSE127267
270	Microarray analysis of miR-511-3p regulation of macrophage polarization	77	0.8228	-21.4118	GPL6885	GSE137120
271	Pax5 regulates B cell immunity by promoting PI3K signaling via PTEN downregulation	70	1.2963	-21.2311	GPL17021	GSE103260
272	Pimobendan attenuates pressure overload-induced myocardial hypertrophy by inhibiting the MAPKs pathway	68	0.5287	-21.2086	GPL23479	GSE182501
273	Transcription factor TCF-1 regulates the functions but not the development of lymphoid tissue inducer subsets in different tissues	52	1.1725	-21.1889	GPL24247	GSE190302
274	Transcription factor TCF-1 regulates the functions but not the development of lymphoid tissue inducer subsets in different tissues [single-cell RNA-seq]	52	1.1725	-21.1889	GPL24247	GSE192825
275	ADAM17-mediated EGFR ligand shedding directs macrophage-promoted cancer cell invasion	92	1.2722	-21.1688	GPL23479	GSE212316
276	Lung gene expression analysis of WT, Nlrp3-, Asc-deficient mice in Streptococcus pneumoniae D39 and ATCC6303 infection	74	0.9525	-21.1133	GPL6885	GSE42464
277	Transcriptional signatures derived from murine tumor-associated macrophages predict outcome in breast cancer patients	84	0.7923	-21.1133	GPL18480	GSE126268
278	Next Generation Sequencing of CD8+ cells from Wild Type and miR-144/451 knockout mice	70	0.9707	-21.1133	GPL17021	GSE202260
279	RNAseq analysis of microglia isolated from treated brain slices or treated mice	77	0.4221	-21.0803	GPL19057	GSE154853
280	Organotypic brain slice culture microglia exhibit molecular similarity to acutely-isolated adult microglia and provide a platform to study neuroinflammation	77	0.4221	-21.0803	GPL19057	GSE154855
281	Transcriptional profiling of macrophages derived from injured nerves at 3 and 8 days post-injury	90	1.3471	-21.0484	GPL19057	GSE106927
282	Senescence-associated transcriptional reprogramming in leukemia cells is reversible and allows cells to persist after drug treatment	59	0.6374	-21.0205	GPL24247	GSE186200
283	WAPL functions as a rheostat of Protocadherin isoform diversity that controls neural wiring	51	0.5046	-21.0205	GPL19057	GSE191195
284	Gene expression induced by LPS, two amyloidogenic peptides, Tau 623-628 and Amylin 28-33, in peritoneal macrophages and B1a cells	53	0.717	-20.9659	GPL10787	GSE73026
285	SLC38A2 and glutamine signaling in cDC1 dictate anti-tumor immunity [scRNA-Seq 2]	89	1.241	-20.9434	GPL24247	GSE210154
286	SLC38A2 and glutamine signaling in cDC1 dictate anti-tumor immunity	89	1.241	-20.9434	GPL24247	GSE210155
287	Gene Expression Changes Induced by Bacterial Superantigen, Staphylococcal Enterotoxin B	73	0.6091	-20.9208	GPL8321	GSE15571
288	Retinoic Acid Related Receptor Orphan Receptor a (RORa) expressing T regulatory cells thwart type-2 cutaneous allergic inflammation	60	1.1517	-20.8994	GPL19057	GSE99086
289	The role of hepatic endothelial c-Kit in regulating the homeostasis and pathogenesis of the liver	76	0.8782	-20.8792	GPL21493	GSE216426
290	RNA-seq analysis of pathogen and host in the early stages of Plague pulmonary infection using a novel dual RNA extraction method	88	1.2902	-20.8221	GPL21103	GSE181680
291	Transcriptome profiles of macrophages upon infection by isogenic phenotypic variants of Mycobacterium abscessus	77	2.2544	-20.8221	GPL21103	GSE221966
292	Transcriptional profiling and therapeutic targeting of oxidative stress in neuroinflammation (bulk RNA-seq dataset)	88	0.3479	-20.7874	GPL21103	GSE146294
293	Effect of 2-deoxyglucose on the interferon gamma-mediated response to intracellular bacterial infection in mouse bone marrow-derived macrophages	88	0.7106	-20.7569	GPL17021	GSE135385
294	The mononuclear phagocyte system contributes to fibrosis in post-transplant Obliterans Bronchiolitis	88	1.5582	-20.7569	GPL24247	GSE160760
295	Allergic mediator histamine confers immunotherapy resistance in cancer patients via histamine receptor 1 on macrophage	77	0.7779	-20.7288	GPL21626	GSE161484
296	Single-Cell Map of Dynamic Multicellular Ecosystem of Radiation-Induced Intestinal Injury	68	0.8978	-20.7288	GPL21493	GSE165318
297	Transcriptional profiling and therapeutic targeting of oxidative stress in neuroinflammation	88	0.4682	-20.7043	GPL21103	GSE146295
298	RIPK1 kinase-dependent gene expression in mouse microglia and astrocytes in vitro	87	0.826	-20.7043	GPL21103	GSE154230
299	Nfil3, a target of the NACA transcriptional coregulator, affects osteoblast and osteocyte gene expression differentially.	59	2.6678	-20.7043	GPL13112	GSE154355
300	Bulk RNA-seq analysis in pulmonary endothelial cells between saline and LPS group, WT (Fgfr1loxp/loxp) and endothelial Fgfr1-conditional knock out mice (Fgfr1iΔEC/iΔEC mice).	85	1.517	-20.653	GPL24247	GSE216635
301	Neonatally imprinted mesenteric lymph node stromal cell subsets induce tolerogenic dendritic cells [resDCs]	80	0.4209	-20.6089	GPL17021	GSE106882
302	Mouse CD11b+ macrophages - Aging of hematopoietic stem cells is driven by regional specialization of marrow macrophages	84	0.8961	-20.6089	GPL17021	GSE98249
303	A first exon termination checkpoint that preferentially suppresses extragenic transcription	84	1.1677	-20.5901	GPL13112	GSE133109
304	IFN-b priming exacerbates LPS-driven proinflammatory cytokines in macrophages.	85	1.3336	-20.5901	GPL13112	GSE82087
305	Gene expression profiling of CD244+CXCR6+ C2 iNKT cell subet and CD244-CXCR6+ C1 iNKT cell subset	69	0.277	-20.5722	GPL16417	GSE150813
306	Identification of the likely pathways downstream of Pdia4 in cancer stromal cells	89	0.6711	-20.5722	GPL1261	GSE179339
307	Gene Expression data from mouse bone marrow derived macrophages treated with different inflammatory stimuli	82	0.5457	-20.4994	GPL11533	GSE44292
308	Lineage heterogeneity underlies the multiple origins and functions of type 1 innate lymphoid cells	52	0.5923	-20.4994	GPL21273	GSE205894
309	RNAseq data from FACS-sorted microglia from mouse brain from control mice (uninjected) or LPS-injected mice in the context of A20 knockout	81	0.7114	-20.4674	GPL15103	GSE97538
310	Transcriptome analysis of CD4+ T cells in experimental autoimmune encephalitomyelitis	68	1.4667	-20.4378	GPL11202	GSE57098
311	Transcriptome profile of liver tissue in CD95 activating antibody-treated mice	68	1.3517	-20.4158	GPL15103	GSE101822
312	RNA-seq of mouse sperm samples from different treatment groups	63	0.5844	-20.4158	GPL13112	GSE137630
313	Lysosome repositioning as an autophagy escape mechanism by Mycobacterium tuberuculosis Beijing strain	65	0.906	-20.4158	GPL19057	GSE151633
314	Time-resolved single-cell RNAseq profiling identifies a novel Fabp5-expressing subpopulation of inflammatory myeloid cells in chronic spinal cord injury	77	0.6514	-20.4158	GPL24247	GSE159638
315	EED in the Polycomb Repressive Complex 2 Epigenetically Regulates Responses in Lipopolysaccharide Tolerized Macrophages	86	1.1945	-20.4158	GPL17021	GSE234655
316	DDB1 Binds Histone Reader BRWD3 to Activate the Transcriptional Cascade in Adipogenesis and Promote Onset of Obesity (RNA-Seq)	62	0.7245	-20.3686	GPL24247	GSE158172
317	DDB1 Binds Histone Reader BRWD3 to Activate the Transcriptional Cascade in Adipogenesis and Promote Onset of Obesity	62	0.7245	-20.3686	GPL24247	GSE158173
318	Intermittent Administration of Tacrolimus Enhances Anti-Tumor Immunity in Melanoma-Bearing Mice	65	1.0136	-20.3686	GPL24247	GSE190872
319	Upstream Anti-sense Promoters Act as Local Enhancers of Mammalian Protein-coding Genes	81	0.7141	-20.3686	GPL11002	GSE62151
320	Cellular response of mesenchymal stem cells transplanted into spinal cord injury	70	0.3758	-20.2424	GPL17021	GSE125176
321	Transcriptome modulation of ventricles, cardiomyocytes and cardiac fibroblasts during postnatal mouse development	70	0.846	-20.2424	GPL13112	GSE49906
322	Carbon ion irradiation plus CTLA4 blockade elicits therapeutic immune responses in a murine tumor model	87	1.0825	-20.2103	GPL24247	GSE214524
323	Human Beta-Defensin 3 attenuates the pro-inflammatory effects of LPS at 1 hour	71	0.9655	-20.2103	GPL6885	GSE25870
324	Effect of hBD3 on transcription in TLR4-stimulated macrophages	71	0.9655	-20.2103	GPL6885	GSE25873
325	Cish inhibits CD8+ T cell immunity and disrupts proximal T cell receptor signaling	54	0.5469	-20.1822	GPL6246	GSE56328
326	PEST-domain-enriched tyrosine phosphatase and glucocorticoids as regulators of mast cell signalling	58	0.8691	-20.1822	GPL18480	GSE108972
327	Analysis of the expression profile of skin fibroblasts FACS-sorted from mice overexpressing activin and/or oncogenes of human papilloma virus 8 in keratinocytes.	67	0.9452	-20.1822	GPL17021	GSE130017
328	Mechanical Ventilation Augments LPS-induced Lung Injury	71	1.3275	-20.1822	GPL339	GSE2411
329	Vav proteins are key regulators of Card9 signaling for innate antifungal immunity	86	1.1115	-20.1525	GPL13112	GSE83736
330	RNA sequencing of peritoneal macrophages from wild-type and SHP2lyz2-/- mice	81	0.6252	-20.1249	GPL24247	GSE147535
331	Recipient myeloid cell subsets in transplanted allografts	88	0.4833	-20.1003	GPL6246	GSE68648
332	Expression data from fibrin-stimulated macrophages treated with 5B8 antibody or IgG2b control	80	1.7455	-20.1003	GPL6246	GSE118921
333	Enhanced and selective translation expands the lysosome size and promotes antigen presentation during phagocyte activation	64	1.016	-20.0572	GPL24247	GSE136470
334	Transcriptomic differences between mouse tumor-infiltrating and splenic regulatory T cells with or without Treg-specific loss of CD177	78	2.1754	-20.0572	GPL19057	GSE150420
335	Regulatory T Cell-Microglia Crosstalk Promotes White Matter Repair after Ischemic Stroke through Osteopontin [Treg]	79	0.8964	-20.0572	GPL19057	GSE171097
336	Bcl6, Irf2 and Notch2 promote nonclassical monocyte development [RNA-seq]	78	1.0899	-20.0572	GPL24247	GSE218502
337	Bcl6, Irf2 and Notch2 promote nonclassical monocyte development	78	1.0899	-20.0572	GPL24247	GSE218504
338	Kidney-resident macrophages promote a proangiogenic environment in the normal and chronically ischemic mouse kidney	86	0.6547	-20.0369	GPL17021	GSE116094
339	The neuropeptide neuromedin U directs eosinophils to promote epithelial cell differentiation and barrier immunity of the small intestine	71	0.6535	-20.0369	GPL21273	GSE211112
340	Transcription Factor GATA2 Promotes Chromatin Remodeling at the Super-Enhancers of the Key Mast Cell Identity Genes and Primes Enhancers to Respond to Antigenic Stimulation [RNA-seq]	61	0.7473	-19.9588	GPL24247	GSE145611
341	Transcription Factor GATA2 Promotes Chromatin Remodeling at the Super-Enhancers of the Key Mast Cell Identity Genes and Primes Enhancers to Respond to Antigenic Stimulation	61	0.7473	-19.9588	GPL24247	GSE145612
342	TEM1/endosialin/CD248 promotes pathologic scarring and TGF-β activity through its receptor stability in dermal fibroblasts	76	0.7554	-19.9588	GPL24247	GSE207284
343	A20 attenuate oxidized self-DNA mediated inflammasome activation in AKI [AA-DNA]	81	2.015	-19.9264	GPL17021	GSE219187
344	Transcriptome analysis of myeloid cells after acute myocardial infarction (AMI) in C57BL/6N wild-type mice.	50	0.9155	-19.9264	GPL11202	GSE198376
345	PDGF induction of immediate early genes in NIH3T3 cells	65	0.6932	-19.9264	GPL339	GSE2196
346	Ring1A and Ring1B maintain murine MOZ-TIF2 AML stem cells by inhibiting expression of Glis2	68	0.6699	-19.8955	GPL1261	GSE93214
347	Determine anti-Siglec-F and IL-33 costimulation induced transcriptional changes on murine eosinophils	71	0.5021	-19.8955	GPL24247	GSE166968
348	The corepressors GPS2 and SMRT control enhancer and silencer function linked to eRNA transcription during inflammatory activation of macrophages	65	1.6279	-19.838	GPL21626	GSE130383
349	Macrophages from Rosa26-integrated Cas9-expressing C57BL/6 mice have a putative TRIF-mediated defect in the TLR-3/4 signaling	85	1	-19.838	GPL19057	GSE184551
350	Engineered probiotics limit T-cell driven CNS autoimmunity by promoting mitochondrial fitness in dendritic cells	82	0.7815	-19.8134	GPL21626	GSE188504
351	Expression data in UPEC cystitis in female C57BL/6 mice	72	1.3867	-19.8134	GPL6246	GSE26509
352	Nitric oxide engages an anti-inflammatory feedback loop mediated by peroxiredoxin 5 in phagocytes	91	0.7565	-19.7928	GPL13112	GSE115553
353	RNA-seq libraries for splenic and colonic MHCII+ APCs and colonic CD11b+, CD11c+, CD11b+CD11c+ MNP/DC	92	1.0486	-19.7928	GPL21273	GSE140952
354	RNA-seq of genetically engineered mouse EGFR positive glioblastoma tumors with PDGFRA and GAL-1 positive and negative populations	85	0.6938	-19.7928	GPL21626	GSE195813
355	Single-Cell RNA sequencing reveals evolution of immune landscape during Glioblastoma progression.	85	0.6938	-19.7928	GPL21626	GSE195848
356	Inhibition of longevity regulator PAPP-A modulates tissue homeostasis via restraint of mesenchymal stromal cells [Fig. 2]	68	0.4937	-19.7699	GPL21103	GSE144616
357	RNA-seq analysis of Prss14 target genes in mouse thymoma cells	59	0.7443	-19.7482	GPL17021	GSE114602
358	Expression profiling in palatal mesenchymal cells stimulated with TGF-beta2 in the presence and absence of TGFbRI and Tak1 kinase inhibitors	71	1.4138	-19.7277	GPL1261	GSE45491
359	response to LPS of WT and IRAK4 kinase dead mouse bone marrow macrophages	74	0.845	-19.7119	GPL1261	GSE9037
360	Transcriptome response of lung in response to vaccination of inactivated whole cells of A. baumannii	86	1.036	-19.7119	GPL21273	GSE141729
361	High-throughput sequencing analysis of mouse FABP5 KO BMDM cell transcriptomes with overexpression of FABP5 WT or FABP5 C127S after LPS treatment	86	1.6264	-19.7119	GPL24247	GSE182238
362	Glutamine attenuates renal ischemia-reperfusion injury and prevents acute kidney damage	88	0.5006	-19.7119	GPL23479	GSE188628
363	Role of CITED2 in shaping macrophage inflammatory response	73	1.318	-19.6736	GPL17021	GSE147943
364	Development of gene expression profiles for murine breast tumours treated with Sunitinib	72	0.7074	-19.6386	GPL10787	GSE84048
365	Expression data from WT and Ezh2-deficient macrophages non-treated (NT) or stimulated for 2 h with LPS	83	1.7931	-19.5476	GPL21103	GSE101316
366	Macrophage/microglial Ezh2 facilitates autoimmune inflammation through inhibition of Socs3	83	1.7931	-19.5476	GPL21103	GSE101383
367	Gene-specific mechanisms dictate glucocorticoid receptor-mediated repression of inflammatory response genes in macrophages	88	1.4669	-19.524	GPL17021	GSE110279
368	Data sets of microglia isolated from C57BL/6 WT mice and animals harboring microglial IL10Ra and TNF mutations, at steady state or after peripheral LPS challenge (RNAseq) and WT microglia with and without peripheral LPS challenge (ATACseq)	71	0.698	-19.524	GPL13112	GSE157234
369	Single Cell RNA Sequencing Reveals Unique Dendritic Cell and Macrophage Subsets in the Mouse Kidney	81	1.1177	-19.524	GPL19057	GSE157338
370	Epigenetic regulation of innate immune memory in microglia	71	1.3062	-19.4755	GPL17021	GSE175578
371	Transcriptomic data on the response of macropohages to monosodium urate crystals (MSUc)	84	0.802	-19.4321	GPL21103	GSE191054
372	MYC functions as a switch for natural killer cell-mediated immune surveillance of lymphoid malignancies	71	0.9266	-19.4126	GPL23479	GSE106078
373	Transcriptomic analysis of mouse subcutaneous tumor after intratumoral treatment with SLR14 or vehicle	81	0.7783	-19.3743	GPL24247	GSE136995
374	Expression data from myelo-dendritic progenitors as well as from mature myeloid and dendritic cells	61	0.5306	-19.3438	GPL11180	GSE45467
375	Comparative Transcriptomic Analysis of Dermal Wound Healing Reveals De Novo Skeletal Muscle Regeneration in Acomys cahirinus	79	1.0756	-19.3438	GPL19057	GSE113081
376	Interferon Regulatory Factor 8 (IRF8) Deficiency Promotes Osteoclast Transcriptional Program	89	0.6037	-19.3438	GPL21493	GSE115497
377	Vascular PPARb/d Promotes Tumor Angiogenesis and Progression	94	0.4492	-19.3438	GPL13112	GSE140513
378	Transcriptomic analysis of hyperglycemic stress induced myeloid neoplasms associated with Tet2 haploinsufficiency	78	0.7776	-19.3438	GPL13112	GSE158351
379	Sequencing of Tumor infiltrating macrophages from B16f10 tumors in Wt and IFNγR knockout mice	87	0.6826	-19.3127	GPL17021	GSE113837
380	Temporal regulatory interactions of lipid metabolism and inflammation in defining macrophage inflammatory phenotype	82	0.8161	-19.3127	GPL13112	GSE79423
381	TGIF1 is a negative regulator of MLL-rearranged acute myeloid leukemia	65	1.455	-19.284	GPL6246	GSE55713
382	Metabolic reprogramming of skeletal muscle by resident macrophages points to CSF1R inhibitors as muscular dystrophy therapeutics (RNA-Seq).	87	0.8943	-19.284	GPL19057	GSE198054
383	Naturally transmitted segmented filamentous bacteria segregate with diabetes protection in NOD mice	53	0.8953	-19.2584	GPL6246	GSE29806
384	Induction of a colitogenic phenotype in Th1-like cells depends on interleukin-23 receptor signaling [in vivo]	58	0.7467	-19.2584	GPL21273	GSE164519
385	Induction of a colitogenic phenotype in Th1-like cells depends on interleukin-23 receptor signaling	58	0.7467	-19.2584	GPL21273	GSE164520
386	Bone marrow derived macrophages RNA-Seq (WT vs SIRPa KO)	76	0.8617	-19.2358	GPL21103	GSE223059
387	Targeted deletion of an Nr4a1­ associated enhancer ablates Ly6Clow monocytes while protecting pleiotropic gene function in macrophages [RNA-seq]	66	0.8967	-19.2358	GPL17021	GSE80036
388	Targeted deletion of an Nr4a1­ associated enhancer ablates Ly6Clow monocytes while protecting pleiotropic gene function in macrophages	66	0.8967	-19.2358	GPL17021	GSE80040
389	Activity of uncleaved caspase-8 controls anti-bacterial immune defense and TLR-induced cytokine production independent of cell death	73	0.8632	-19.2358	GPL19057	GSE86922
390	Gene expression analysis of mouse ear samples treated with chemical allergen	71	0.7613	-19.1872	GPL1261	GSE20726
391	Analysis of gene expression of the lungs of mice challenged intratracheally with methicillin-resistant Staphylococcus aureus（MRSA） USA300 clone	83	1.3334	-19.1655	GPL24247	GSE220943
392	Sirtuin 6 is a negative regulator of FcεRI signaling and anaphylactic responses	59	0.7649	-19.1449	GPL21103	GSE221092
393	Host Response Signature to Staphylococcus aureus alpha-Hemolysin	82	1.0358	-19.0902	GPL1261	GSE38053
394	TPL-2;ERK1/2 signaling promotes host resistance against intracellular bacterial infection by negative regulation of type I interferon production [Set 1]	64	0.5896	-19.0902	GPL6887	GSE47672
395	Tissue resident and bone marrow derived macrophages in murine lung tumors	79	1.4748	-19.0902	GPL21103	GSE119520
396	A transcriptomic atlas of murine and human alopecia areata identifies immune cell profiles predictive of human disease state.	84	0.6657	-19.0902	GPL21103	GSE145095
397	Oncostatin M neutralization in E. coli pneumonia	92	0.8508	-19.0902	GPL19485	GSE155283
398	Single Cell Transcriptomic Analysis of Lung and Hematopoietic Megakaryocytes from Embryonic and Adult Mice.	77	0.8204	-19.0562	GPL19057	GSE152574
399	Mycobacterium smegmatis secreting methionine sulfoxide reductase A (MsrA) modulates cellular processes in mouse macrophages	87	2.2838	-19.0562	GPL24247	GSE212228
400	RNA sequencing of myelod derived suppressor cells (MDSCs) and Bone marrow (BM)	88	0.9732	-18.9929	GPL19057	GSE202907
401	Comparison of CpG and TDB induced activation patterns in macrophages.	72	0.6893	-18.9661	GPL8321	GSE10532
402	High-throughput characterization of hematopoietic stem cell engraftment after intravenous and intracerebroventricular dosing	74	1.2624	-18.9661	GPL21626	GSE201756
403	CDK6 is an essential direct transcriptional target of NUP98-fusion-protein-driven acute myeloid leukemia	79	0.5179	-18.9432	GPL17021	GSE134784
404	The apoA-I induced transcriptome and dependence on MyD88	71	0.9018	-18.9432	GPL7202	GSE13772
405	High-throughput sequencing Analysis of mouse BMDM cell Transcriptomes after LPS Challenge	85	1.1748	-18.9432	GPL13112	GSE155801
406	mRNA transcriptome analysis of bone in a mouse model of implant-associated Staphylococcus aureus osteomyelitis	82	1.0099	-18.9432	GPL24247	GSE166522
407	Function of BRD9 during osteoclastogenesis	80	0.7744	-18.9198	GPL24247	GSE222240
408	Genome-wide maps of CD14-dependent and CD14-independent bladder innate immune responses to UPEC	75	0.9654	-18.9198	GPL17021	GSE68220
409	Transcriptional Analysis of the Effects of Integrin-driven Axon Regeneration in the Spinal Cord	62	0.7505	-18.8522	GPL21103	GSE188775
410	The impact of Tcf1/Lef1 deficiency and prostagladin E (PGE) treatment on leukemic stem cell (LSC) transcriptome	74	0.7798	-18.8326	GPL17021	GSE92361
411	Highly dynamic molecular signature of macrophage subsets during sterile inflammation, resolution and tissue repair	91	0.6889	-18.7952	GPL6246	GSE71152
412	Ebola virus delta peptide is an enterotoxin	76	0.5267	-18.7952	GPL21626	GSE189787
413	Single cell sequencing of mouse syngeneic tumor models	79	0.4422	-18.7277	GPL17021	GSE121861
414	p300/CBP mediated activation of MHCI machinery and IFNg receptor loci controls chemoimmunotherapy	70	0.7053	-18.7277	GPL21103	GSE151611
415	Temporal gene expression profiling of murine subcutaneous adipose with different diet regimens [subcutaneous adipose]	70	0.6264	-18.6977	GPL19146	GSE63172
416	mRNA profiles of tumor infiltrating macrophage and monocyte derived from C3 wild-type and knock-out mice, subjected to sarcoma transplantable model	93	0.8808	-18.6709	GPL19057	GSE141692
417	RNA sequencing to profile transcriptomes in murine bone-marrow-derived macrophages upon infection with Leptospira spp.	80	0.8553	-18.6709	GPL21103	GSE166050
418	Single-cell lineage tracing of metastatic cancer reveals selection of hybrid EMT states	73	0.5945	-18.6479	GPL24247	GSE173958
419	NF-kB subunits direct kinetically distinct transcriptional cascades in antigen receptor-activated B cells	49	0.521	-18.6479	GPL24247	GSE197035
420	NF-kB subunits direct kinetically distinct transcriptional cascades in antigen receptor-activated B cells [RNA-seq II]	49	0.521	-18.6479	GPL24247	GSE225242
421	Effect of Mip inhibition on J774A.1 macrophage immune response during Burkholderia pseudomallei infection	79	1.5801	-18.6479	GPL21103	GSE244127
422	Melanoma-intrinsic NR2F6 activity regulates anti-tumor immunity	54	0.6202	-18.6244	GPL19057	GSE228162
423	Arginine utilization following mycobacteria infection in macrophages is dependent on autocrine-paracrine signaling	76	0.9983	-18.6244	GPL1261	GSE22935
424	Hif2a-cardiomyocyte deficient mice response to myocardial ischemia and reperfusion	71	1.3775	-18.6023	GPL7202	GSE67308
425	E3 ubiquitin ligase FBXO38 maintains antitumor function of NK cells through sustaining IL-15R signaling	76	1.3478	-18.6023	GPL24247	GSE253993
426	Temporal gene expression profiling of murine epididymal adipose with different diet regimens [epididymal adipose]	68	0.5812	-18.5815	GPL19146	GSE63170
427	mRNA-seq analysis of RAGE knock-in (RageAHA/AHA) and RAGE-/- mice	94	1.1052	-18.5815	GPL24247	GSE174178
428	Next Generation Sequencing unveils the effect of caloric restriction on the splenic response to virulent H37rv Mycobacterium tubercolosis in DBA/2 mice	67	1.0318	-18.5618	GPL19057	GSE127263
429	Dynamic intron retention modulates gene expression in the monocytic differentiation pathway	66	1.0319	-18.5618	GPL17021	GSE168231
430	Expression data for tumor-infiltrating CD45+ cells	80	0.846	-18.5421	GPL11180	GSE132748
431	Evaluation of lipin-1 effects on gene expression during TLR4 stimulation of macrophages	78	0.6161	-18.5077	GPL4134	GSE54155
432	Effect of vaccine administration routes on responses to a Bordetella pertussis outer membrane vesicle vaccine - lung	76	0.915	-18.5077	GPL21382	GSE83602
433	Combined mutation of C/EBPa and GATA-2 induce bi-lineage acute erythroid leukemia through transformation of a neomorphic neutrophil-erythroid progenitor [RNA-seq]	62	0.5094	-18.5077	GPL19057	GSE121492
434	Combined mutation of C/EBPa and GATA-2 induce bi-lineage acute erythroid leukemia through transformation of a neomorphic neutrophil-erythroid progenitor	62	0.5094	-18.5077	GPL19057	GSE141813
435	Splenic bridging channel dendritic cells survey red blood cells for missing self-CD47	72	1.4312	-18.5077	GPL17021	GSE71165
436	Synergism between curdlan and GM-CSF in mouse dendritic cells	80	1.0929	-18.4745	GPL1261	GSE32986
437	Fat Treg cells	58	0.7469	-18.4745	GPL1261	GSE7852
438	RNA sequencing analysis of murine MLL-AF9 acute myeloid leukemia cells expressing different levels of Id2 and Kit	68	0.8551	-18.4745	GPL17021	GSE68461
439	scRNAseq of spleen and atherosclerotic plaques from young and aged healthy and young and aged atherosclerotic mice	82	1.085	-18.411	GPL24247	GSE210719
440	The effects of metformin on the early LPS response of macrophages	80	1.9129	-18.385	GPL13112	GSE131348
441	Expression data from lung of septic PPTA knockout mouse	78	0.8426	-18.385	GPL1261	GSE15379
442	Apolipoprotein E deficiency potentiates macrophage resistance to staphylococcus aureus osteomyelitis via regulating cholesterol metabolism	83	1.0778	-18.385	GPL21103	GSE227521
443	ILC1 confer early host protection at initial sites of viral infection [RNA-Seq]	59	0.546	-18.3608	GPL17021	GSE103901
444	ILC1 confer early host protection at initial sites of viral infection	59	0.546	-18.3608	GPL17021	GSE103904
445	Functionally and Metabolically Divergent Melanoma-Associated Macrophages Originate from Common Bone-Marrow Precursors	89	0.6001	-18.3608	GPL16417	GSE223545
446	Vitamin A-deficient mice experience increased viral antigens and enhanced cytokine/chemokine production in nasal tissues following respiratory virus infection despite the presence of FoxP3+ T cells	75	0.6614	-18.3382	GPL11180	GSE65805
447	Gene expression data of colon tissues derived from DSS-ttreated Uhrf1fl/flLyz2-Cre and WT mice	78	0.6972	-18.3382	GPL13112	GSE136311
448	TMAO promoted TREM-1 expression through NLRP3 inflammasome	87	1.2214	-18.3382	GPL24247	GSE250419
449	SM014 - SARS MA15 wild type, and SARS nsp16 mutant virus infections of C57BL6 mice - A time course	72	0.4187	-18.316	GPL7202	GSE49263
450	A negative feedback loop of transcription factors specifies alternative dendritic cell chromatin states (RNA-Seq)	81	0.7049	-18.316	GPL18480	GSE62704
451	A subset of type I conventional dendritic cells control cutaneous bacterial infections through VEGFa-mediated recruitment of neutrophils [bulk RNA-seq]	91	0.4956	-18.2979	GPL13112	GSE129738
452	Expression data from FITC challenged skin of CLEC4C-DTR mice vs. littermate controls treated with diptheria toxin	78	1.3691	-18.2979	GPL6246	GSE160261
453	Regulation of erythropoiesis in the spleen by Desert Hedgehog (Dhh)	65	1.2539	-18.2979	GPL19057	GSE205034
454	A dual cis-regulatory code links IRF8 to constitutive and inducible gene expression in macrophages.	83	0.6478	-18.2979	GPL13112	GSE56122
455	A dual cis-regulatory code links IRF8 to constitutive and inducible gene expression in macrophages.	83	0.6478	-18.2979	GPL13112	GSE56123
456	Transcriptional dynamics of ricin-induced ARDS	88	1.3359	-18.2781	GPL16417	GSE161524
457	Tryptophan metabolism drives dynamic immunosuppressive myeloid states in IDH-mutant gliomas	83	0.4404	-18.2781	GPL21103	GSE166420
458	IL-21/type I interferon interplay regulates neutrophil-dependent innate immune responses to Staphylococcus aureus	85	0.7379	-18.2584	GPL13112	GSE129093
459	Expression data from naive and memory CD8 T cells cultured in presence or absence of IL-4	49	0.5435	-18.2217	GPL1261	GSE32423
460	Genome-wide analysis of mouse macrophages stimulated with IL-4 (Biogel and thioglycollate macrophages) (Affymetrix)	69	0.7114	-18.2217	GPL1261	GSE35436
461	Single-cell RNA sequencing reveals the diversity of the immunological landscape in response to murine coronavirus infection of the central nervous system	75	0.833	-18.2217	GPL17021	GSE158269
462	Macrophage-Tumor Cell Interaction Promotes ATRT Progression and Chemoresistance	79	0.7596	-18.1874	GPL19057	GSE141534
463	Trappc1 is essential for naive T cell survival	52	0.5508	-18.1874	GPL17021	GSE246716
464	Neutrophil-derived IL-1β is sufficient for abscess formation in immunity against Staphylococcus aureus in mice	73	0.8438	-18.1578	GPL1261	GSE36826
465	Transcriptional response to stress in serum deprived mouse fibroblasts	61	0.6022	-18.1578	GPL4134	GSE55554
466	Genome-wide analysis of stress response in mouse fibroblasts	61	0.6022	-18.1578	GPL4134	GSE55784
467	The role of methyl-CpG-binding domain protein-2 (MBD2) in colonic inflammation	69	1.1182	-18.1578	GPL6887	GSE134282
468	Deletion of myeloid IRS2 enhances adipose tissue sympathetic nerve function and limits obesity	82	0.7852	-18.1286	GPL13112	GSE123180
469	Perivascular and peribronchiolar granuloma-associated lymphoid tissue and B-cell gene expression pathways identify asymptomatic Mycobacterium tuberculosis lung infection in Diversity Outbred mice	78	0.4295	-18.1286	GPL32068	GSE266564
470	A subset of type I conventional dendritic cells control cutaneous bacterial infections through VEGFa-mediated recruitment of neutrophils	84	0.9176	-18.0734	GPL13112	GSE129741
471	Tubastatin A maintains skeletal muscle stem cell (MuSC) quiescence	64	0.4511	-18.0247	GPL13112	GSE178070
472	Microarray analysis of WT and L-Myc-deficient DC subsets	73	0.6093	-18.0027	GPL6246	GSE53312
473	Gene expression data from mouse hemopoietic stem cells (LSKs), promyelocytes, myelocytes and granulocytes.	66	0.7243	-17.9838	GPL6246	GSE57622
474	RNA-seq profiling of WT and LKB1 knockout mouse embryonic fibroblasts treated with the HAT inhibitor A485	57	0.8179	-17.9838	GPL24247	GSE227446
475	Transcriptional response to stress in serum deprived mouse fibroblasts in the presence of MSK1/2 inhibitor.	63	0.9725	-17.9838	GPL13112	GSE58746
476	Regulatory T cells converted from T helper 1 cells in tumors suppress cancer immunity via CD39	66	1.7834	-17.964	GPL23479	GSE240961
477	Red blood cells from mice on high fat diet induce macrophage activation during phagocytosis	74	0.8509	-17.9309	GPL6246	GSE50240
478	Expression data of sorted GFP+ and tdTomato+ prostate tumor cells from Pten/Smad4/mTmG mice	59	0.7812	-17.9309	GPL1261	GSE71319
479	ZRSR1 cooperates with ZRSR2 in regulating splicing of U12-type introns in murine hematopoietic cells	60	0.9098	-17.9309	GPL21103	GSE152432
480	Lap2α is required for MRTF-A-SRF transcriptional activity [RNA-seq]	59	1.8273	-17.9309	GPL19057	GSE159369
481	Lap2α is required for MRTF-A-SRF transcriptional activity	59	1.8273	-17.9309	GPL19057	GSE159371
482	scRNA-seq analysis of tumor infiltrating lymphocytes in PTENα-expressing tumors	75	2.076	-17.9309	GPL24247	GSE178258
483	Tissue-resident memory CD8+ T cells possess unique transcriptional, epigenetic and functional adaptations to different tissue environments [CAPvsColl RNA-seq]	50	0.6334	-17.9309	GPL19057	GSE182272
484	GM-CSF Production by Non-Classical Monocytes Controls Antagonistic LPS-driven Functions In Allergic Inflammation	82	1.6062	-17.8956	GPL21103	GSE186449
485	An Nfil3-Zeb2-Id2 pathway imposes Irf8 enhancer switching during cDC1 development	60	0.5551	-17.8657	GPL6246	GSE123800
486	Immune response to pathogens in diabetes	73	1.4197	-17.8657	GPL13112	GSE154507
487	Myeloid MyD88 restricts CD8+ T cell response to radiation therapy in pancreatic cancer [sequencing]	85	0.5415	-17.8657	GPL24247	GSE176011
488	Myeloid MyD88 restricts CD8+ T cell response to radiation therapy in pancreatic cancer	85	0.5415	-17.8657	GPL24247	GSE176015
489	Mouse colon tumor gene expression of epithelial, stromal and infiltrating myeloid cells.	84	0.484	-17.8365	GPL17021	GSE126874
490	Time course analysis of large-scale gene expression in incised muscle using correspondence analysis	67	1.1986	-17.8365	GPL10787	GSE140517
491	RNAseq analysis of CC F2 female mice after infection with Ebola virus	78	1.1884	-17.8093	GPL24247	GSE165142
492	Knock in p38g and knock out p38d effect on gene expression in TLR4 signalling in bone marrow derived macrophages using LPS.	86	1.8226	-17.8093	GPL17021	GSE234776
493	High-throughput sequencing Analysis of mouse BMDM cell Transcriptomes	89	0.8783	-17.7831	GPL13112	GSE126084
494	Contribution of the STAT1alpha and STAT1beta isoforms to IFN-gamma mediated innate immunity	79	0.6876	-17.7619	GPL6246	GSE48970
495	Il-22-Fc in cutaneous wound healing response	84	0.5875	-17.7619	GPL1261	GSE80419
496	Immune-Responsive Gene 1 expression in myeloid cells prevents neutrophil mediated immunopathology during Mycobacterium tuberculosis infection [macrophage]	77	0.6395	-17.7619	GPL17021	GSE108188
497	IL-33 signaling alters regulatory T cell diversity in support of tumor development [2014]	54	0.3702	-17.7619	GPL13112	GSE139231
498	IL-33 signaling alters regulatory T cell diversity in support of tumor development	54	0.3702	-17.7619	GPL13112	GSE139232
499	Cardiomyocyte Specific Deletion of Sirt1 Gene Sensitizes Myocardium to Ischemia and Reperfusion Injury	68	0.5306	-17.7386	GPL6887	GSE98749
500	Immune landscape of genetically-engineered murine models of glioma relative to human glioma by single-cell sequencing	85	0.5766	-17.6975	GPL19057	GSE147275

## Sheet: Table S2
Supplementary Tables S2. Top 500 GEO datasets found by CORESH for smoking-associated gene signature.
Smoking-associated signature:
	AKR1B10 ALDH3A1 BPIFB2 CABYR CYP1B1 GPX2 HS3ST3A1 JAKMIP3 LINC00942 LINC01697 ME1 NOVA1 NR0B1 NRCAM PHEX SAMD5 SFRP2 SLC7A11 SPP1 UCHL1
Top 500 GEO datasets found by CORESH:
Rank	Title	Size	Percent of Variation	-log10(P-adjust)	GPL	GSE
1	Decreased Expression of Intelectin 1 in The Human Airway Epithelium of Smokers Compared to Nonsmokers	10	1.5119	-34.2051	GPL570	GSE10006
2	Airway epithelial cells from smokers treated with myo-inositol or placebo	10	4.0645	-32.9505	GPL16791	GSE86422
3	Empirical Bayes Conditional Independence Graphs for Dense Regulatory Network Recovery	10	1.6527	-29.3931	GPL570	GSE32030
4	Airway epithelium, large airways, phenotypically normal smokers vs non-smokers, MAS5 (HG-U133 2.0)	11	1.7044	-28.3705	GPL570	GSE5059
5	Smoking is Associated with Shortened Airway Cilia	10	1.4836	-28.3705	GPL570	GSE16696
6	Expression profiles of esophageal cancer cell lines	12	0.7923	-27.8274	GPL1928	GSE9982
7	Smoking-induced Up-regulation of AKR1B10 Expression in the Airway Epithelium of Healthy Individuals	8	1.4243	-25.7165	GPL570	GSE18385
8	Quality Control in Microarray Assessment of Gene Expression in Human Airway Epithelium	10	1.4397	-25.4634	GPL570	GSE11906
9	Cigarette Smoking Induces Overexpression of a Fat Depleting Gene AZGP1 in the Human Airway Epithelium	10	1.428	-24.5811	GPL570	GSE10135
10	Altered Expression of Intraflagellar Transport Genes is Associated with Short Cilia in Smoking and COPD	9	1.3859	-24.0046	GPL570	GSE43939
11	Genotype-Smoking Environment Interactions affecting eQTL in the Human Lung	9	1.8981	-22.8015	GPL570	GSE23087
12	Cigarette Smoking Induces Small Airway Epithelial Epigenetic Changes with Corresponding Modulation of Gene Expression	8	2.7558	-22.3986	GPL570	GSE43079
13	Distinguishing smoking related lung disease phenotypes via imaging and molecular features	10	1.4891	-22.0455	GPL16791	GSE132829
14	Chemosensitivity prediction in esophageal cancer cell line using oligonucleotide array	13	0.7535	-21.25	GPL1928	GSE2447
15	Smoking-induced Wnt pathway downregulation	8	1.521	-20.7584	GPL570	GSE19407
16	Positional Identity of Branching-associated HOXB2 and B3 Gene Expression is Maintained by Adult Human Airway Epithelial Progenitor Cells	7	0.8713	-19.8168	GPL570	GSE31449
17	A549 NRF NT, mock and knockout RNAseq	13	3.1949	-19.8098	GPL18573	GSE189804
18	Genetic Variability Modulation of SPOCK3 Gene Expression in the Human Small Airway Epithelium	9	1.9405	-19.5931	GPL570	GSE13932
19	Modulation of Cystatin A Expression in Human Airway Epithelium Related to Genotype, Smoking COPD and Lung Cancer	8	1.3707	-19.3054	GPL570	GSE22047
20	Comparing expression profiles : among comparable samples in which target genes are knocked down	13	1.2151	-19.2271	GPL10558	GSE196290
21	Field of Cancerization in Peripheral Airway Epithelium: Gene Expresssion	9	1.3817	-19.0378	GPL570	GSE54495
22	Airway epithelial cells from smokers with and without bronchial premalignant lesions	7	2.5939	-18.1246	GPL16791	GSE79209
23	Transcriptomic analysis of therapy-induced senescent and diapause-like cancer cells	10	1.4608	-17.8328	GPL21697	GSE246690
24	A Gene Expression Signature Predicts Survival of Patients with Stage I Non-Small Cell Lung Cancer	12	0.6023	-17.6071	GPL96	GSE6253
25	Role of OSGIN1 in Mediating Smoking-induced Autophagy in the Human Airway Epithelium [array]	8	1.3967	-17.6071	GPL570	GSE76324
26	Effects of cigarette smoke on the human airway epithelial cell transcriptome	13	0.2545	-17.6071	GPL96	GSE994
27	Airway epithelial cells obtained via bronchoscopy from high risk subjects with and without bronchial premalignant lesions	8	1.8416	-17.6071	GPL16791	GSE79315
28	Smoking-mediated Up-regulation of GAD67 Expression in the Human Airway Epithelium	8	1.402	-17.6071	GPL570	GSE17905
29	Multi-institutional prospective validation of prognostic mRNA signatures in early stage squamous lung cancer (Alliance)	11	0.5867	-17.44	GPL570	GSE157011
30	Expression data of small airway epithelium from phenotypically normal smokers and non-smokers	7	1.1775	-17.3401	GPL570	GSE4498
31	Validation of an Airway Gene Expression Classifier for Lung Cancer in Patients Undergoing Diagnostic Bronchoscopy	8	1.3531	-17.3401	GPL6244	GSE66499
32	Airway epithelium, small airways, normal non-smokers, phenotypic normal smokers, smokers with COPD and early COPD	9	1.3243	-16.7317	GPL570	GSE5058
33	A cell cycle-based functional screen to identify lncRNA-based cancer biomarkers	12	1.2133	-16.5883	GPL16791	GSE92250
34	Agilent 4x44K expression array for squamous cell carcinoma of the lung	8	0.3062	-16.3773	GPL6480	GSE40074
35	DNA Methyltransferase inhibition reverses epigenetically embedded phenotypes in lung cancer preferentially affecting Polycomb target genes	12	1.9452	-16.2653	GPL6244	GSE44390
36	Changes in global gene expression in lung cancer cell lines A549 (A) and HTB56 (H) [Affymetrix microarrays]	12	1.9452	-16.2653	GPL6244	GSE52143
37	Multi-institutional prospective validation of prognostic mRNA signatures in early stage squamous lung cancer (Alliance) [cohort I]	11	0.5555	-16.212	GPL570	GSE157009
38	Variability in Small Airway Epithelial Gene Expression Among Normal Smokers	9	1.6219	-15.8729	GPL570	GSE8545
39	Reversible and Permanent effects of Tobacco Smoke Exposure on Airway Epithelial Gene Expression	14	0.562	-15.655	GPL96	GSE7895
40	Smoking-induced Disarray of the Apical Junctional Complex Gene Expression Architecture in the Human Airway Epithelium	8	1.5589	-15.5948	GPL570	GSE20257
41	Association of CXCL14 in the Human Airway Epithelium with Chronic Obstructive Lung Disease and Lung Cancer	8	1.5589	-15.5948	GPL570	GSE21359
42	Transcription and splicing kinetics are coordinated within both genes and higher-order chromatin domains [dataset2]	10	1.5736	-15.5459	GPL11154	GSE146164
43	Transcription and splicing kinetics are coordinated within both genes and higher-order chromatin domains	10	1.5736	-15.5459	GPL11154	GSE146290
44	Gene expression profiles of triple-negative breast cancer cells under the condition of 3D proliferation	10	1.2527	-15.3962	GPL570	GSE36953
45	Genes Associated with MUC5AC Expression in the Human Airway Epithelium	7	1.2438	-15.3337	GPL570	GSE34450
46	Biologic Phenotyping of the Human Small Airway Epithelial Response to Cigarette Smoking	8	1.5973	-15.3337	GPL570	GSE11784
47	Metabolic Reprogramming Driven by IGF2BP3 Promotes Acquired Resistance to EGFR Inhibitors in Non–Small Cell Lung Cancer	11	1.1424	-15.1863	GPL21290	GSE231938
48	Threshold of Biologic Response of the Small Airway Epithelium to Low Levels of Tobacco Smoke	8	1.495	-15.041	GPL570	GSE19667
49	The effects of YB1 knockdown on global gene expression in tumour cell lines.	12	0.9334	-14.7476	GPL6104	GSE28433
50	eQTL analysis of many thousands of expressed genes while simultaneously controlling for hidden factors	9	1.7606	-14.7476	GPL570	GSE40364
51	Smoking modulates different secretory subpopulations expressing SARS-CoV-2 entry genes in the nasal and bronchial airways (DECAMP bronchial brushings)	10	1.3096	-14.6267	GPL16791	GSE210659
52	A novel five-gene signature predicts overall and recurrence-free survival in NSCLC	10	1.2097	-14.5354	GPL570	GSE36821
53	SMARCB1 knockdown in IMR90 and ARPE19	11	1.7884	-14.3322	GPL10558	GSE120831
54	Proteomic and Genomic Profiling of Bronchial Epithelial Cells in Never and Current Smokers	12	0.3584	-14.2877	GPL96	GSE4635
55	caArray_EXP-592: TCGA (LUSC): Analysis of Gene Expression for Non Small Cell Lung Cancer, Squamous Cell Carcinoma Using Affymetrix HT_HG-U133A (Broad)	13	0.5701	-14.2487	GPL3921	GSE68793
56	Multi-institutional prospective validation of prognostic mRNA signatures in early stage squamous lung cancer (Alliance) [Cohort II]	11	0.6096	-13.9923	GPL570	GSE157010
57	Gene expression profile of small airway epithelium of normal non-smokers and normal smokers	12	0.6059	-13.953	GPL96	GSE3320
58	Transcriptome in NSCLC cell lines	10	0.4034	-13.6071	GPL15207	GSE197109
59	The role of MacroH2A1.2 in cancer (RNA-Seq)	10	1.2788	-13.4256	GPL11154	GSE168236
60	The role of MacroH2A1.2 in cancer	10	1.2788	-13.4256	GPL11154	GSE168237
61	Protein neddylation as a therapeutic target in pulomonary and extrapulonary small cell carcinomas	11	0.8724	-13.3385	GPL16791	GSE171262
62	High-Throughput Kinetic Analysis of Fractional Killing	9	1.1342	-13.2492	GPL11154	GSE140172
63	Anti-tumor Activity of Histone Deacetylase Inhibitors in Non-Small Cell Lung Cancer Cells	13	0.3744	-13.2228	GPL96	GSE10089
64	Cigarette Smoking Induces Overexpression of a Fat Depleting Gene AZGP1 in the Human Airway Epithelium	12	0.5332	-13.1764	GPL96	GSE10135
65	Airway epithelium, large airways, phenotypically normal smokers vs non-smokers, MAS5 (HG-U133A)	12	0.5332	-13.1764	GPL96	GSE5057
66	Finding missing proteins from epigenetically manipulated human cells	10	1.4199	-13.1559	GPL18573	GSE69420
67	Effect of depletion or overexpression of EGR1 on gene expression in HCC cells (deletion in MHCC97H cells, overexpression in PLC/PRF5 cells)	11	1.5165	-13.1369	GPL24676	GSE238116
68	Genome-wide analysis of gefitinib short-term resistance gene expression in EGFR mutant NSCLC cell lines	12	1.4768	-13.0539	GPL10558	GSE75309
69	Gene Expression data from 56 lung cancer cell lines	14	0.3244	-12.9202	GPL3921	GSE47206
70	Sixty-nine samples obtained from surgical excision with overall survival.	10	0.3127	-12.8448	GPL6480	GSE73403
71	Comparison of gene expression profiles of A549 cell treated with NRF2 siRNA and control siRNA	12	0.897	-12.7221	GPL4133	GSE28230
72	Airway epithelium, large and small airways, phenotypically normal smokers, non-smokers, early COPD and COPD	12	0.5384	-12.6919	GPL96	GSE5060
73	NK cell-mediated cytotoxicity contributes to tumor control by a cytostatic drug combination	9	0.8289	-12.6045	GPL16791	GSE110397
74	Identification of Nrf2-regulated genes in A549 lung cancer cells by oligonucleotide microarray	12	0.925	-12.5108	GPL570	GSE38332
75	Gene expression profiling of the effects of organic dust in lung epithelial and THP-1 cells reveals inductive effects on inflammatory mediators	11	0.5725	-12.48	GPL10558	GSE73063
76	Alternative Polyadenylation Determines the Functional Landscape of Inverted Alu Repeats	11	0.7776	-12.48	GPL24676	GSE232587
77	Epithelial Expression of Toll-like Receptor 5 is Modulated in Healthy Smokers and Smokers with Chronic Obstructive Lung Disease	7	1.5273	-12.4462	GPL570	GSE30063
78	Single cell RNA sequencing of cells treated with a KRAS G12C specific inhibitor	10	1.2091	-12.4211	GPL16791	GSE137912
79	Human lung squamous cell carcinoma expression profiling	12	0.3952	-12.4211	GPL9053	GSE17710
80	Prospective identification of resistance mechanisms to HSP90 inhibition in KRAS mutant cancer cells [HG-U133_Plus_2]	11	1.5762	-12.3675	GPL570	GSE85732
81	Prospective identification of resistance mechanisms to HSP90 inhibition in KRAS mutant cancer cells	11	1.5762	-12.3675	GPL570	GSE85734
82	Non-biased genome-wide mRNA profiling of triazoloacridone C-1305 effects in human cell lines	11	1.0641	-12.3439	GPL18573	GSE143649
83	Carbonyl compounds in the gas phase are critical determinants of wood smoke toxicity	9	0.7811	-12.2965	GPL18460	GSE228624
84	CLEFMA selectively induces necrotic cell death of H441 lung adenocarcinoma cells via oxidative stress	7	0.7886	-12.2547	GPL6884	GSE23420
85	Genome-wide analysis of genes regulated by p44/wdr77 and PRMT5 in lung and prostate cancer cells	12	1.2243	-12.193	GPL10558	GSE56757
86	Apatinib preferentially inhibits Gefitinib-resistant lung cancer cells by inducing cell cycle arrest and inhibiting VEGFR signaling pathway	13	0.8789	-12.193	GPL11154	GSE129221
87	Division of labor between YAP and TAZ in non-small cell lung cancer [RNA]	12	2.0379	-12.193	GPL16791	GSE151200
88	Division of labor between YAP and TAZ in non-small cell lung cancer	12	2.0379	-12.193	GPL16791	GSE151201
89	Next Generation Sequencing for Genome-wide Maps of DNA Methylation, ChIP-seq and RNA-seq in Liver Cells	15	0.8252	-12.0157	GPL16791	GSE92328
90	Exaggerated BMP4 signalling alters human airway basal progenitor cell differentiation to cigarette smoking-related phenotypes [array]	6	2.9689	-11.8965	GPL570	GSE128708
91	Exaggerated BMP4 signalling alters human airway basal progenitor cell differentiation to cigarette smoking-related phenotypes	6	2.9689	-11.8965	GPL570	GSE128709
92	Comparative Transcriptomics Unravels Prodigiosin’s Potential Cancer-Specific Activity Between Human Small Airway Epithelial Cells and Lung Adenocarcinoma Cells	8	0.9402	-11.7716	GPL16791	GSE118448
93	Gene Expression Patterns that Predict Sensitivity to Epidermal Growth Factor Receptor Tyrosine Kinase Inhibitors in Lung Cancer Cell Lines and Human Lung Tumors	13	0.4652	-11.7492	GPL96	GSE31625
94	Gene expression data from MGH-U3, RT112 and UM-UC-5 following TYRO3 knock-down	9	0.8869	-11.7133	GPL22945	GSE100025
95	Genome-wide DNA methylation analysis of lung carcinoma : Gene expression data	11	0.3827	-11.7133	GPL10558	GSE60644
96	Genome-wide DNA methylation and expression analysis of lung carcinoma	11	0.3827	-11.7133	GPL10558	GSE60645
97	Transcriptome analysis by expression microarrays of esophagus cancer derived from the Cancer Institute Hospital of Japanese Foundation for Cancer Research.	8	0.3451	-11.6175	GPL570	GSE106185
98	Gene expression in asbestos exposed lung cells	12	0.8518	-11.6175	GPL570	GSE6013
99	Gene Expression Alterations in Bronchial Epithelium of Electronic Cigarette Users	6	0.6062	-11.4652	GPL17556	GSE112073
100	RNA Sequencing of L1-FGGY- and L1-FGGY+ lung squamous cell carcinoma tissues	9	0.4625	-11.3753	GPL11154	GSE181043
101	Downstream targets of ID1 transcription factor in Non-Small Cell Lung Carcinoma (NSCLC)	9	1.8707	-11.3238	GPL570	GSE38944
102	Gene expression analysis in EGFR-mutant NSCLC cells treated with erlotinib versus DMSO	8	1.0861	-11.3238	GPL570	GSE67051
103	Precision oncology probe set for nomination of biomarker driven intervention opportunities in lung cancer	14	0.626	-11.2026	GPL10558	GSE104757
104	Transcriptome Analysis in Peripheral Airway Epithelium of Distinct Lung microbiome	13	0.4789	-11.2026	GPL570	GSE73585
105	Single-cell RNA sequencing for the identification of early-stage lung cancer biomarkers from circulating blood	15	0.3436	-11.1796	GPL18573	GSE183590
106	Oncogenic KRAS mediates amino acid metabolism during nutrient stress via regulation of NRF2 and ATF4 in NSCLC [shKRAS low Q]	12	0.6636	-11.1341	GPL10558	GSE81643
107	Genes regulated by TAZ in lung cancer cell lines	9	1.5323	-11.0415	GPL6244	GSE51270
108	Essential Oil from Pinus Koraiensis pinecones Inhibits Gastric Cancer Cells via the HIPPO/YAP Signaling Pathway	7	1.2809	-11.0415	GPL20301	GSE137480
109	METTL3 promotes translation in human cancer cells	11	1.4141	-11.0415	GPL11154	GSE76367
110	Communication between the HCCLM3 cells and LX2 cells in a 3D tumor-on-a-chip	11	1.1709	-10.9837	GPL24676	GSE208007
111	Chromatin-associated OGT promotes hepatocellular carcinoma malignancy via activating ZNF263 [RNA-seq]	14	1.1874	-10.9837	GPL24676	GSE222281
112	Chromatin-associated OGT promotes hepatocellular carcinoma malignancy via activating ZNF263.	14	1.1874	-10.9837	GPL24676	GSE222282
113	Gene expression profiles of NSCLC tumors	13	0.3822	-10.9641	GPL14189	GSE31799
114	DNA copy number and gene expression profiles of resected non-small cell lung cancer tumors	13	0.3822	-10.9641	GPL14189	GSE31800
115	Expression profiling of 275 lung cancer specimens	10	0.3042	-10.9641	GPL6884	GSE41271
116	Genomic approach to refine prognosis for adjuvant therapy in early stage non-small cell lung carcinoma	11	0.293	-10.9389	GPL96	GSE3593
117	Microarray analysis of cell types exposed to alpha particle radiation	13	0.5213	-10.8937	GPL6947	GSE81067
118	Establishment and disease modeling of non-small cell lung cancer organoids	10	0.332	-10.8937	GPL18573	GSE119004
119	Single cell analysis reveals cancer cell heterogeneities in hepatcellular carcinoma	12	0.434	-10.854	GPL16791	GSE103591
120	Single cell analysis reveals cancer cell heterogeneities in hepatocellular carcinoma [SMART-seq]	12	0.434	-10.854	GPL16791	GSE103866
121	RNA seq_PDX2_SHP099	14	0.688	-10.8188	GPL16791	GSE109270
122	Stable knockdown of PLAGL2 in hepatocellular carcinoma cells	10	1.7481	-10.8188	GPL20795	GSE121072
123	Smoking accelerated aging of the small airway epithelium	8	3.6743	-10.7933	GPL570	GSE52237
124	Characterization of a large panel of patient-derived hepatocellular carcinoma xenograft tumor models for preclinical development	12	0.4451	-10.7933	GPL15207	GSE55828
125	Gene expression after treatment in a 3D lung tumor model in comparison to conventional 2D cell culture	13	0.9705	-10.7933	GPL16043	GSE79078
126	Pan-cancer transcriptomic analysis associates long non-coding RNAs with key mutational driver events	10	1.2849	-10.7933	GPL18573	GSE75452
127	Expression data of Hepatocellular Carcinoma	11	0.4314	-10.7029	GPL570	GSE6465
128	Expression data among esophageal cancer cell sublines with different migration ability	8	1.7407	-10.7029	GPL570	GSE67508
129	Esophageal cancer cell sublines with different migration ability	8	1.7407	-10.7029	GPL570	GSE67510
130	Drug resistant changes at the level of single cells	11	0.9112	-10.6535	GPL18573	GSE149383
131	RNA-seq study of SRSF2 over-expressing lung cancer cell lines	7	1.6204	-10.6535	GPL24676	GSE186872
132	Gene expression profiling of the effects of organic dust in lung epithelial and THP-1 cells reveals inductive effects on inflammatory mediators [391 expt: A549 vs BEAS 2B]	12	1.318	-10.6071	GPL10558	GSE73061
133	Gefitinib sensitivity in NSCLC cell lines	13	0.277	-10.594	GPL96	GSE4342
134	Gene expression profiling in lung and breast cancer cells treated by Bloom-specific siRNAs	11	1.2854	-10.594	GPL16791	GSE136105
135	Genes that mediate leptomeningeal metastasis from breast and lung solid tumor primaries	11	1.5388	-10.594	GPL11154	GSE83132
136	SCREENING STUDY TO IDENTIFY DIAGNOSTIC MARKERS FOR LUNG CANCER IN ENDOBRONCHIAL LINING FLUID	7	0.6453	-10.5217	GPL570	GSE27489
137	Molecular profiling of 159 primary lung carcinomas	11	0.3567	-10.5217	GPL10558	GSE94601
138	The DISARM study: effects of inhaled corticosteroids on bronchial epithelial cell gene expression in COPD	8	1.1422	-10.5217	GPL18573	GSE162120
139	Lung cell lines grown in 2D and 3D	14	0.3928	-10.4886	GPL570	GSE158597
140	Comprehensive profiling of translation initiation in influenza-virus infected cells	11	0.9131	-10.4614	GPL16791	GSE114636
141	miRNA-1343 attenuates pathways of fibrosis by targeting the TGF-beta receptors [RNA-seq]	9	1.3803	-10.4614	GPL11154	GSE75591
142	Tumor-initiating cell-specific miR-1246 and miR-1290 converge to promote non-small cell lung cancer progression [Illumina]	13	0.7434	-10.3549	GPL10558	GSE69630
143	Tumor-initiating cell-specific miR-1246 and miR-1290 converge to promote non-small cell lung cancer progression	13	0.7434	-10.3549	GPL10558	GSE69631
144	Gene expression profiles of esophageal squamous cell carcinoma cell lines	14	0.3523	-10.3338	GPL5639	GSE23964
145	Prediction of Recurrence-Free Survival in Postoperative NSCLC Patients—a Useful Prospective Clinical Practice	12	0.4906	-10.3199	GPL570	GSE8894
146	A NIK-SIX signaling axis controls inflammation by targeted silencing of noncanonical NF-κB	6	0.9274	-10.3199	GPL18573	GSE126535
147	METTL1 promotes hepatocarcinogenesis via m7G tRNA modification dependent translation control	16	0.6932	-10.3199	GPL28038	GSE174492
148	Integrative analysis of non-small cell lung cancer patient-derived xenografts identifies unique proteotypes associated with patient outcomes [HT12v4]	10	0.4234	-10.304	GPL10558	GSE166997
149	Integrative analysis of non-small cell lung cancer patient-derived xenografts identifies unique proteotypes associated with patient outcomes	10	0.4234	-10.304	GPL10558	GSE166999
150	Transforming Growth Factor β-Induced Epithelial-to-Mesenchymal Signature Predicts Metastasis-Free Survival in Non-Small Cell Lung Cancer.	9	0.4579	-10.2497	GPL570	GSE114761
151	HNF4α Pathway Mapping Identifies Wild-type IDH1 as a Targetable Metabolic Node in Gastric Cancer	10	1.9573	-10.2497	GPL11154	GSE114018
152	Expression data of HepG2C3A treated by acetaminophen during 72 hours	6	0.6872	-10.2192	GPL6244	GSE27420
153	Gene expression profile of primary epidermal keratinocytes (HEKs) stimulated with lawsone	9	0.3341	-10.2192	GPL23572	GSE99901
154	Alteration of gene expression in MCF-7 cells induced by king cobra venom L-amino acid oxidase (OH-LAAO)	12	0.6323	-10.1886	GPL6883	GSE59382
155	Discovery of YAP target genes with TNFa or IL-1b induction	14	1.0999	-10.1604	GPL21282	GSE115207
156	Comparative expression of bone metastasis clones and their parent cells Chinese lung adenocarcinoma cell lines CPA-Yang1, CPA-Yang2, CPA-Yang3, SPC-A-1 and human larger cell lung cancer cell line NCI-H460 by cRNA array	12	0.524	-10.1099	GPL570	GSE76194
157	Focal adhesion kinase-YAP signaling axis drives drug-tolerant persister cells and residual disease in NSCLC	10	0.6536	-10.1099	GPL24676	GSE255958
158	Gene expression profiles in human kidney cancer cells in response to FoxO1 or FoxO3 activation	11	0.8886	-10.0871	GPL570	GSE23926
159	Bromodomain testis-specific protein BRDT directs ΔNp63 function and super enhancer activity in a distinct subset of esophageal squamous cell carcinomas [RNA-seq]	8	1.0262	-10.0085	GPL20301	GSE155186
160	Bromodomain testis-specific protein BRDT directs ΔNp63 function and super enhancer activity in a distinct subset of esophageal squamous cell carcinomas	8	1.0262	-10.0085	GPL20301	GSE155187
161	Senescence associated gene signatures	11	1.0838	-10.0085	GPL16791	GSE197604
162	Modulation of NF-kB-Dependent Gene Transcription Using Programmable DNA Minor Groove Binders	8	1.0035	-10.0085	GPL10999	GSE34329
163	Expression data from H1299 and H460 lung cancer cell lines	11	0.7522	-9.9408	GPL6244	GSE20549
164	Expression data from OE33 oesophageal adenocarcinoma tumour cells following 24 hour co-culture with human adipose tissue explants or control M199 medium.	8	0.6226	-9.9408	GPL15362	GSE36839
165	GALNT10 knockdown in A549 cell line and over-expressing in the H322 cell line	10	1.294	-9.9408	GPL13497	GSE128887
166	RNA expression following TMPRSS11B overexpression or depletion	11	1.456	-9.9101	GPL18573	GSE114850
167	Genes regulated by SMAD3 in HCC cells	12	1.2309	-9.8816	GPL14550	GSE132518
168	LncRNA NMR knockdown and overexpression in esophageal squamous cell carcinoma cell lines	12	0.8317	-9.8553	GPL20795	GSE101743
169	Study of transcriptional changes in MCM7-depleted and G1/S-arrested A549 and A375 cells	13	2.0015	-9.7836	GPL24676	GSE149523
170	Energy Metabolism during Anchorage-Independence	5	0.945	-9.7836	GPL15433	GSE55193
171	Changes of gene expression patterns of human cancer cell lines responding to Interferon-gamma	11	0.5651	-9.7416	GPL21697	GSE150300
172	Transcriptomic and barrier responses of human airway epithelial cells exposed to cannabis smoke with and without LABA/GC intervention	6	0.7362	-9.6865	GPL16791	GSE125259
173	CDCA7 promotes TGF-β-induced epithelial-mesenchymal transition via transcriptionally regulating Smad4/Smad7 in ESCC	6	1.2381	-9.6865	GPL11154	GSE201735
174	Transcriptome analysis of PC9 cells with gefitinib or/and hypoxia treatment and comparison with gefitinib resistant PC9 cells and ALDH positive PC9 cells	11	1.1643	-9.6194	GPL11154	GSE69599
175	A Mitochondria-K+ Channel Axis Is Suppressed in Cancer & Its Normalization Promotes Apoptosis and Inhibits Cancer Growth	13	0.6159	-9.5908	GPL96	GSE6014
176	Genome-wide DNA methylation signature in lung adenocarcinomas has prognostic impact [gene expression]	12	0.2423	-9.5644	GPL14550	GSE66863
177	Oncogenic KRAS mediates amino acid metabolism during nutrient stress via regulation of NRF2 and ATF4 in NSCLC [shKRAS high Q]	15	0.5503	-9.5397	GPL10558	GSE81642
178	Transcribed ultraconserved region 339 promotes carcinogenesis by sequestering tumor suppressor microRNAs	11	1.2235	-9.5166	GPL570	GSE70540
179	Anticancer drug clustering in lung cancer based on gene expression profiles and sensitivity database	13	0.2763	-9.4527	GPL96	GSE4127
180	OTX015 (MK-8628), a novel BET inhibitor, exhibits antitumor activity in non-small cell and small cell lung cancer models harboring different oncogenic mutations	11	0.3986	-9.4527	GPL10558	GSE72961
181	Inhibition of Interleukin-6 (IL-6) Signaling and Tumor Growth by a Human Neutralizing Anti-IL-6 Antibody with a Prolonged Half-Life	9	0.7472	-9.4345	GPL570	GSE62941
182	Lung cancer signatures in plasma based on proteome profiling of mouse tumor models	12	0.7902	-9.4091	GPL6947	GSE28480
183	Basal gene expression data of 21 cell lines (18 cancer and 3 non-tumorigenic)	8	0.3177	-9.4091	GPL570	GSE41445
184	Combination of HDAC inhibitors and Azacytidine for Cancer Cell Selective Targeting of Esophageal Cancer Cells	12	0.5041	-9.4091	GPL10558	GSE57130
185	Cigarette smoking induces changes in airway epithelial expression of genes associated with monogenic lung disorders	8	1.8952	-9.4091	GPL570	GSE63127
186	Microarray profiling shows distinct differences between primary tumors and commonly used preclinical models in hepatocellular carcinoma	8	1.042	-9.4091	GPL570	GSE72981
187	Treatment-induced tumor dormancy through YAP-mediated transcriptional reprogramming of the apoptotic pathway [YAP1 KO vs CTRL]	8	1.3716	-9.4091	GPL18573	GSE131601
188	Biomarker discovery in non-small cell lung cancer: integrating gene expression profiling, meta-analysis and tissue microarray validation	9	0.4931	-9.3465	GPL570	GSE37745
189	Comparative analysis of the transcriptional response to bulky DNA damages	9	0.911	-9.3465	GPL18573	GSE235681
190	Transcriptome profiling of fenretinide-treated and untreated CD34+ cells from 4 CML patients	5	0.7933	-9.3465	GPL570	GSE17480
191	Transcriptomic expression of A549 and SUM159 cells treated with palbociclib and indisulam	11	1.521	-9.3222	GPL21697	GSE197602
192	Senescence associated gene signatures	11	1.521	-9.3222	GPL21697	GSE197604
193	mRNA and RNC-mRNA deep sequencing of three hepatocellular carcinoma cell lines	12	1.0588	-9.3222	GPL11154	GSE49994
194	Bladder Cancer 40 Cell Lines	9	0.3166	-9.2978	GPL96	GSE5845
195	Benzo[a]pyrene and dibenzo[def,p]chrysene in 3D primary human bronchial epithelial cells [RNA-seq]	9	0.3499	-9.2978	GPL21290	GSE128471
196	""Off-context"" gene expression in lung cancer identifies a group of metastatic-prone tumors	10	0.3748	-9.2751	GPL570	GSE30219
197	Molecular characterisation of the multistep process of lung squamous carcinogenesis by gene expression profiling	18	0.2101	-9.2751	GPL6480	GSE33479
198	PI3K pathway activity in the normal airway of smokers with lung cancer, and in smokers with airway dysplasia	12	0.5609	-9.2539	GPL571	GSE12815
199	MiRNA and lung cancer (INCA project) - 26 RNG25k microarrays	15	0.1869	-9.2539	GPL1456	GSE18694
200	TSC2 regulates tumor susceptibility to TRAIL-mediated T cell killing by orchestrating mTOR signaling	9	1.1767	-9.2113	GPL16791	GSE201514
201	Effect of theta toxin secreted by live S. typhimurium inside spheroids of lung cancer cell lines H460 and H1819	13	0.9137	-9.2113	GPL24676	GSE210560
202	Gene expression differences between adenocarcinoma and squamous cell carcinoma in human NSCLC	10	0.4119	-9.1732	GPL570	GSE10245
203	Gene expression in HCQ-S and HCQ-R cells	8	0.7565	-9.1732	GPL6244	GSE89288
204	Bronchial airway gene expression reflects a COPD-associated field of injury that changes with disease severity and is reversible with therapy	6	2.0534	-9.14	GPL13243	GSE37147
205	Gene expression profiling associated with knockdown of RNF20 in human normal and malignant lung epithelial cell lines	11	0.6434	-9.14	GPL16791	GSE88943
206	Role of miR-210 in late stages of lung cancer: mitochondrial alterations associated with a modulation of HIF1 activity	15	0.2546	-9.14	GPL1456	GSE18805
207	Pancreatic cancer cells require the transcription factor MYRF (Myelin Regulatory Factor) to maintain ER homeostasis (RNA-Seq).	10	0.5887	-9.1081	GPL18573	GSE145628
208	Pancreatic cancer cells require the transcription factor MYRF (Myelin Regulatory Factor) to maintain ER homeostasis	10	0.5887	-9.1081	GPL18573	GSE145629
209	Expression profiling of 40 NSCLC cell lines	12	0.3032	-9.0767	GPL6884	GSE63882
210	Expression profile of maliganant mesothelioma cell lines	12	0.2387	-9.0519	GPL4133	GSE34499
211	miR-146a promotes the initiation and progression of melanoma by activating Notch signaling	13	1.8789	-9.0519	GPL10558	GSE39294
212	Validation of a histology-independent prognostic gene signature for early stage, non-small cell lung cancer including stage IA patients	8	0.2424	-9.0519	GPL570	GSE50081
213	Expression data from CHST11 over-expression in A-549 or NCI-H358 cells	11	0.8717	-9.025	GPL570	GSE131952
214	Whole genome expression profile of lung epithelial cells following chronic arsenic exposure	12	0.4703	-8.9999	GPL6480	GSE33520
215	The effect of c-Myc over-expression on the sensitivity to Tipifarnib treatment in three cancer cell lines	8	0.5744	-8.9764	GPL20301	GSE210029
216	HCP5 inhibits apoptosis via c-Myc transcriptional regulation mediated by UTP3 based chromatin-RNA-binding protein interaction [RNA-Seq]	6	1.6895	-8.9562	GPL21290	GSE200270
217	HCP5 inhibits apoptosis via c-Myc transcriptional regulation mediated by UTP3 based chromatin-RNA-binding protein interaction	6	1.6895	-8.9562	GPL21290	GSE200375
218	Expression data regulated by hMOF in non-small cell lung cancer (NSCLC) cell lines	12	0.912	-8.9354	GPL570	GSE40424
219	CD99 is a novel prognostic stromal marker in non-small cell lung cancer	12	0.3208	-8.9157	GPL570	GSE33363
220	airway epithelium, large airways, pre and post-mechanical injury	9	0.751	-8.8594	GPL570	GSE5372
221	DNA methylation loss coupled with mitotic cell division promotes immune evasion of tumours with high mutation load [RNA-seq]	9	0.2676	-8.8594	GPL16791	GSE135222
222	Uniform Topographic Responses of the Small Airway Epithelium to Cigarette Smoking	12	0.3678	-8.8291	GPL570	GSE26307
223	Expression data for non-small-cell lung cancer	10	0.2878	-8.8291	GPL6884	GSE42127
224	Effects of Combined Persistant Organic Pollutants on Global Gene Expression in Human HepaRG Cells	8	1.0765	-8.8291	GPL6244	GSE46874
225	Expression data from cultured human esophageal squamous cell carcinoma cell lines and cultured human fibroblasts.	9	0.3375	-8.7666	GPL570	GSE63941
226	Hydroxychloroquine inhibits responses to group A streptococcus in peripheral blood mononuclear cells	5	1.0998	-8.7396	GPL11154	GSE74235
227	Oncogenic KRAS mediates amino acid metabolism during nutrient stress via regulation of NRF2 and ATF4 in NSCLC	13	0.4818	-8.6888	GPL10558	GSE81644
228	Primary and adjacent non-malignant tissue samples of 100 HCC patients (mRNA)	14	0.277	-8.6258	GPL6480	GSE62043
229	Genomic alterations activating KLF5 [RNA-Seq]	9	0.9192	-8.6258	GPL15520	GSE88977
230	Genomic alterations activating KLF5	9	0.9192	-8.6258	GPL15520	GSE88978
231	Altered Cell-Cycle Control, Inflammation and Adhesion in High-Risk Persistent Bronchial Dysplasia	6	0.3993	-8.5713	GPL6244	GSE114489
232	Alveolar differentiation drives resistance to KRAS inhibition in lung adenocarcinoma [RNA-seq]	7	1.2758	-8.5713	GPL24676	GSE246480
233	Alveolar differentiation drives resistance to KRAS inhibition in lung adenocarcinoma	7	1.2758	-8.5713	GPL24676	GSE246482
234	Identification of TSGs Frequently Methylated in Renal Cell carcinoma (expression profiles of Renal cell lines following de-methylation)	10	0.3184	-8.5054	GPL570	GSE22563
235	Investigation of downstream genes regulated by ACOT12 in HCC cells	14	0.5098	-8.5054	GPL21282	GSE111802
236	Glucocorticoid receptor axis in lung cancer	12	0.5273	-8.4781	GPL16791	GSE159546
237	Prognostic and Predictive Gene Signature for Adjuvant Chemotherapy in Resected Non-Small-Cell Lung Cancer	12	0.3403	-8.4781	GPL96	GSE14814
238	Establishment of Primary Liver Cancer Organoids and Application on Sorafenib Resistance	9	0.5106	-8.4528	GPL16791	GSE182593
239	AVA-ADR-001- a small molecular inhibitor of ADAR1 (Immuno-oncology target)	6	1.2671	-8.4528	GPL24676	GSE229503
240	Role of FGF-2 induced non-coding RNA in cancer [II]	12	0.7486	-8.4274	GPL16791	GSE190211
241	Chemosensitivity prediction of Paclitaxel-Platinum combination therapy by expression profile in ovarian cancer	11	0.3612	-8.4055	GPL1928	GSE3001
242	RNA sequencing results of L1-FGGY+/- lung squamous cell carcinoma tumor samples	10	0.4459	-8.4055	GPL24676	GSE124625
243	PAF1 Drives Pancreatic Cancer Oncogenesis by Promoting Stemness via PHF5A/DDX3 Sub-complex (RNA-seq)	7	0.697	-8.3849	GPL16791	GSE144370
244	PAF1 Drives Pancreatic Cancer Oncogenesis by Promoting Stemness via PHF5A/DDX3 Sub-complex	7	0.697	-8.3849	GPL16791	GSE144371
245	Basal transcriptomic profiling of cholangiocarcinoma cell lines	7	0.322	-8.3638	GPL11154	GSE124623
246	CYP3A5 Gene Expression is Associated with Early Recurrence of Non-small Cell Lung Cancer	12	0.1948	-8.2546	GPL96	GSE9971
247	Identification of Nrf2 regulated genes by RNA sequencing	14	0.6768	-8.2546	GPL20301	GSE113519
248	Nrf2 regulated genes in A549 cells	14	0.6768	-8.2546	GPL20301	GSE113522
249	Strand specific Sequencing of myr-Akt1 induced transcriptomes in NSCLC cell lines	9	0.7246	-8.2546	GPL24676	GSE136904
250	Expression data of tigecycline-treated liver cancer cells	8	1.2979	-8.2546	GPL16791	GSE199842
251	Genome-wide identification of binding sites of Evi1 in human myeloid cell lines	8	0.7374	-8.2246	GPL570	GSE16238
252	Farnesyltransferase inhibition overcomes the adaptive resistance to targeted therapies in oncogene-addicted non-small cell lung cancer II	7	0.4524	-8.2246	GPL21697	GSE249721
253	Mesenchymal–Epithelial Transition in fibroblasts of human normal lungs and interstitial lung diseases	11	0.6012	-8.1698	GPL6244	GSE107677
254	Profiling of melocular mechanism of SOX17 effect during hematopoieisis of human ES cells	8	0.5825	-8.1698	GPL21290	GSE140341
255	Targeting Type I arginine methyltransferase PRMT1 promotes the T cell mediated antitumor immune response	8	0.2883	-8.1698	GPL24676	GSE162676
256	Gene expression signatures for predicting prognosis of squamous cell lung carcinomas	12	0.4817	-8.1205	GPL96	GSE4573
257	Expression data of two human cancer cell lines cultivated in 2-dimensional (2D) vs. 3-dimensional (3D) cell culture	12	1.0789	-8.1205	GPL570	GSE17347
258	Gene Copy Number Aberrations are Associated with Survival in Histological Subgroups of Non-Small Cell Lung Cancer (expression data)	8	0.3627	-8.0802	GPL570	GSE28571
259	Gene Copy Number Aberrations are Associated with Survival in Histological Subgroups of Non-Small Cell Lung Cancer	8	0.3627	-8.0802	GPL570	GSE28582
260	Transcriptome Analysis Identifies Fn14, a TNF Superfamily Receptor Member, as a Therapeutic Target in Alcoholic Hepatitis	6	0.5644	-8.0802	GPL570	GSE28619
261	Oncogenic KRAS mediates amino acid metabolism during nutrient stress via regulation of NRF2 and ATF4 in NSCLC [low versus high Q]	13	0.3915	-8.0802	GPL10558	GSE81641
262	EMT is the dominant program in human colon cancer (lung)	9	0.3543	-8.0082	GPL10687	GSE28709
263	EMT is the dominant program in human colon cancer	9	0.3543	-8.0082	GPL10687	GSE28814
264	Transcriptomic response to benzo[a]pyrene treatment in HepG2 cells (Affymetrix)	6	0.5155	-8.0082	GPL13695	GSE36243
265	Transcriptomic response to benzo[a]pyrene treatment in HepG2 cells	6	0.5155	-8.0082	GPL13695	GSE36244
266	Drug sensitivity screening and genomic characterization of 45 HPV-negative head and neck carcinoma cell lines for novel biomarkers of drug efficacy	10	0.1886	-8.0082	GPL10558	GSE108062
267	RNA sequencing of wild-type and mutant KRAS human lung cancer cell lines with of without FASN inhibition.	7	0.9208	-8.0082	GPL21697	GSE168782
268	Effect of emtine treatment on RNA expression and stablization of RNA otherwise degraded by NMD pathway in head and neck cell lines	13	0.593	-7.9769	GPL96	GSE29788
269	Analysis of tanscriptome reprogramming after knockdown of TET1 in cancer cell lines	13	0.6009	-7.9769	GPL10558	GSE121647
270	TET1 knockdown cancer cell lines	13	0.6009	-7.9769	GPL10558	GSE121649
271	Transcriptome analysis of primary human monocyte differentiation	5	0.4443	-7.9482	GPL4133	GSE33273
272	Intermittent exposure to whole cigarette smoke alters the differentiation of primary small airway epithelial cells in the air-liquid interface culture	6	0.4032	-7.9482	GPL21290	GSE135188
273	Next Generation Sequencing Facilitates Quantitative Analysis of colorectal cancer cells transfected with NC siRNA or RPL9 siRNA	5	0.6023	-7.9482	GPL11154	GSE78195
274	Expression data from OE33 oesophageal adenocarcinoma tumour cells following 24 hour co-culture with human adipocytes, adipose tissue explants or control M199 medium	8	0.3791	-7.9235	GPL15362	GSE36841
275	Endothelial cell culture with Chapel Hill Ultrafine particle	6	0.3253	-7.9235	GPL570	GSE4567
276	RBM4 regulates senescence	8	0.6178	-7.9235	GPL16791	GSE111051
277	RNA seq on NEO2734, CFI-400945 or SASP treated cells	9	0.6453	-7.9235	GPL16791	GSE191255
278	Genomic profile of CRC Xenosphere and original PDX	6	0.16	-7.8993	GPL10558	GSE101792
279	Cisplatin induces inefficiently translated short transcripts in long genes	13	0.5226	-7.8993	GPL16791	GSE119978
280	RNAseq of parental and persister cells generated human cancer cells	11	0.3594	-7.8993	GPL20301	GSE189625
281	Relation between smoking history and gene expression profiles in lung adenocarcinomas	11	0.2676	-7.8783	GPL6947	GSE29016
282	Molecular profiling of primary lung carcinomas	11	0.2676	-7.8783	GPL6947	GSE29066
283	Distal-to-Proximal Re-patterning of Small Airway Epithelium in Smoking-associated Chronic Obstructive Pulmonary Disease	5	0.5161	-7.8783	GPL570	GSE64614
284	Transcriptome differences during blebbishield emergency program and between cell lines that differ in tumorigenecity	10	0.4908	-7.8783	GPL10558	GSE98980
285	Tonic stretch of human lung cells	9	0.4195	-7.8543	GPL6244	GSE80161
286	Gene expression profiles of Head & Neck Squamous and Lung Squamous Cancers	12	0.1158	-7.8103	GPL7280	GSE44170
287	Genetic programming and gene expression profiling for molecular discrimination and characterization of lung cancers	14	0.2367	-7.8103	GPL201	GSE6044
288	Drug-induced change in gene expression across NCI-60 cell lines after exposure to 15 anticancer agents for 2, 6 and 24h (5-Azacytidine)	13	0.2061	-7.7916	GPL571	GSE116437
289	FGFR1 associates with gene promoters and regulates gene transcription: Implications for endocrine resistance in ER+/FGFR1-amplified breast cancer [CAMA1 RNA-Seq]	4	1.3415	-7.7916	GPL18573	GSE153280
290	STAT3 expression, activity and functional consequences of STAT3 inhibition in esophageal squamous cell carcinomas and Barrett’s adenocarcinomas	11	0.7681	-7.7404	GPL10558	GSE47763
291	TNF-a induced gene expression in epithelial cell lines	9	0.507	-7.7404	GPL13158	GSE136439
292	Type I interferon response in human HTBE and A549 cells	9	0.964	-7.7404	GPL20301	GSE156295
293	Smoking modulates different secretory subpopulations expressing SARS-CoV-2 entry genes in the nasal and bronchial airways	9	0.535	-7.7404	GPL16791	GSE210661
294	TGFß in the microenvironment induces a physiologically occurring immune-suppressive senescent state	11	0.4082	-7.7404	GPL18573	GSE223037
295	RNA Sequencing Reveals Immunosuppressive Role of Anthrax Lethal Toxin in Human Lung Epithelial and Monocytic Cells	7	1.738	-7.7404	GPL11154	GSE77219
296	Gene expression signatures and molecular markers associated with clinical outcome in locally advanced head and neck carcinoma	11	0.2479	-7.7071	GPL571	GSE23036
297	mRNA expression changes in CCM3-deficient endothelial cells	4	1.0246	-7.7071	GPL20301	GSE137425
298	Single -cell transcriptomic profiling of stem cell derived retinal pigment epithelial cell monolayers after subretinal transplantation	13	0.7646	-7.6752	GPL24676	GSE212896
299	CCDC137 in HCC cells	11	0.5763	-7.6456	GPL24676	GSE218087
300	Inhibition of SWI/SNF broadly disrupts enhancers and reveals remodeler redundancy at promoters	10	1.1785	-7.6181	GPL24676	GSE198517
301	RBM4 regulates lung cancer progression	8	0.6179	-7.5924	GPL20795	GSE194307
302	Comprehensive Analysis of Recurrence-Associated Small Non-Coding RNAs in Esophageal Cancer [clinical study, Illumina]	10	0.1724	-7.5712	GPL10558	GSE66258
303	TP53 wild type cells are resistant to arsenic trioxide induced dynamic transcriptional changes	9	0.3275	-7.5712	GPL570	GSE124347
304	Effect of overexpression of wildtype (WT), triple acetylation-deficient mutant (K3R), or triple acetylation-mimetic mutant (K3Q) SIRT6 on gene expression in human non-small cell lung cancer cells	10	1.8704	-7.5712	GPL16791	GSE212057
305	KH-type splicing regulatory protein (KHSRP) is involved in esophageal squamous cell carcinoma progression through regulating a subset of microRNAs [mRNA]	17	0.3	-7.5541	GPL14550	GSE99422
306	KH-type splicing regulatory protein (KHSRP) is involved in esophageal squamous cell carcinoma progression through regulating a subset of microRNAs	17	0.3	-7.5541	GPL14550	GSE99424
307	NHLRC1 re-expression in cancer cells	11	0.6828	-7.5541	GPL20301	GSE132776
308	Transcriptomic Profiling for Prognostic Biomarkers in Early-stage Squamous Cell Lung Cancer (SqCLC)	11	0.2321	-7.5541	GPL20301	GSE229509
309	Transcriptomic Profiling for Prognostic Biomarkers in Early-stage Squamous Cell Lung Cancer (SqCLC)	11	0.2321	-7.5541	GPL20301	GSE230089
310	Brain metastasis from lung adenocarcinoma patients	9	0.2454	-7.5341	GPL570	GSE14108
311	Transcriptomics characterization of hepatocellular carcinoma (HCC) after incomplete radiofrequency ablation (iRFA)	5	0.3429	-7.5341	GPL24676	GSE212604
312	Global transcriptional profiling changes upon knockout of USP22 in human Non-small cell lung cancer cells	10	0.7436	-7.4931	GPL11154	GSE131934
313	Gene expression profiles of tumor and paired normal lung tissues from primary non-small cell lung cancer (NSCLC) patients in Taiwan.	11	0.236	-7.474	GPL6254	GSE21933
314	Transcriptional profiling of human cancer cell lines upon ZMPSTE24 silencing	8	0.3757	-7.474	GPL10558	GSE41799
315	Genome-wide analysis of gene expression in early stage non-small cell lung cancer (NSCLC)	11	0.1907	-7.474	GPL14951	GSE47115
316	POU2AF1 Functions in the Human Airway Epithelium to Regulate Expression of Host Defense Genes [array]	8	0.8451	-7.474	GPL570	GSE77658
317	POU2AF1 Functions in the Human Airway Epithelium to Regulate Expression of Host Defense Genes	8	0.8451	-7.474	GPL570	GSE77659
318	The effect of onion exposure on gene expression profiles in intestinal Caco-2 cells	7	0.2936	-7.474	GPL11532	GSE83893
319	Discovery of somatic mutations in lung adenocarcinomas	8	0.2803	-7.474	GPL570	GSE12667
320	PolyA RNA-seq from RKO, A549, and H460 cells in normoxia and hypoxia	8	1.4074	-7.474	GPL20301	GSE145108
321	Identification of an acute transcriptional response to hypoxia driven by HIF1A	8	1.4074	-7.474	GPL20301	GSE145568
322	Airway Aging and Methylation Disruptions in HIV-associated Chronic Obstructive Pulmonary Disease [RNA-seq]	4	1.1769	-7.474	GPL24676	GSE178807
323	Airway Aging and Methylation Disruptions in HIV-associated Chronic Obstructive Pulmonary Disease	4	1.1769	-7.474	GPL24676	GSE178809
324	Dissecting the mechanism of action of spiperone, a candidate of drug repurposing for colorectal cancer	7	1.1621	-7.474	GPL21697	GSE190093
325	Multi-omics identifies the link between intratumor steatosis and exhausted tumor immune microenvironment in hepatocellular carcinoma	6	0.4283	-7.474	GPL21290	GSE190967
326	Knockout of MXRA8 in MDA-MB-231 cells	3	0.5027	-7.474	GPL24676	GSE238018
327	ASCL1 Drives Tolerance to Osimertinib in EGFR Mutant Lung Cancer in Permissive Cellular Contexts [Cell Line RNA-seq]	8	0.6402	-7.474	GPL16791	GSE243565
328	Non Small Cell Lung Cancer	12	0.153	-7.4444	GPL91	GSE1987
329	Lung Cancer Dataset	9	0.2644	-7.4444	GPL570	GSE3141
330	Transcriptomic profiling of immortalized cholangiocyte and cholangiocarcinoma cell lines in basal and drug-treated states.	6	0.2304	-7.4444	GPL11154	GSE125035
331	Identification of YTHDF1 targeted m6A modified transcripts in lung cancer cells	10	0.4174	-7.4444	GPL20301	GSE136433
332	Transcriptome profiling analysis after down-regulation of MALAT1 in NSCLC cell lines	11	0.9527	-7.4444	GPL16791	GSE230291
333	Parental and persister cells generated human cancer cells	11	0.3524	-7.4123	GPL20301	GSE189639
334	High EMT signature score of invasive non-small cell lung cancer (NSCLC) cells correlates with NFĸB driven colony-stimulating factor 2 (CSF2/GM-CSF) secretion by neighboring stromal fibroblasts	10	0.6233	-7.3839	GPL19859	GSE66616
335	IRF2BP2 Modulates the Crosstalk between Glucocorticoid and TNF Signaling	12	1.1643	-7.3839	GPL11154	GSE124636
336	Rewiring of human lung cell lineage and mitotic networks in lung adenocarcinomas	10	0.2566	-7.3562	GPL6102	GSE32665
337	Expression profiling of lung cancer cell lines (UTSW Lung Panel V2)	10	0.2243	-7.3303	GPL13376	GSE32989
338	Transcriptome profiling of in vitro cellular entities involved in lung tumour fusion events	9	0.2566	-7.3086	GPL18573	GSE102512
339	UHRF1 is a mediator of KRAS driven oncogenesis in lung adenocarcinoma [RNA-seq]	10	1.0037	-7.3086	GPL24676	GSE198289
340	UHRF1 is a mediator of KRAS driven oncogenesis in lung adenocarcinoma	10	1.0037	-7.3086	GPL24676	GSE198450
341	Gene expression analysis in bladder cancer cells lines	9	0.4408	-7.2858	GPL10558	GSE28255
342	Differentially expressed genes in CSRP2BP knockdown HTR-8 cells	8	1.0453	-7.2642	GPL15207	GSE179177
343	Expression data of A939572 SCD1 inhibitor treated ccRCC cells	13	0.3915	-7.2438	GPL570	GSE41485
344	Cellular senescence reprograms human NK cells to promote vascular remodeling	3	0.3164	-7.1961	GPL570	GSE35330
345	NCI-60 Cancer Cell Line	12	0.2399	-7.1961	GPL96	GSE5846
346	Expression data of squamous cervical carcinoma after chemotherapy	10	0.207	-7.1961	GPL570	GSE70035
347	HOX A13 Expression in Hepatocellular Carcinomas	9	0.4414	-7.1961	GPL571	GSE9839
348	Trachea Epithelium as a “ Canary” for Cigarette Smoking-induced Biologic Phenotype of Small Airway Epithelium	5	0.8126	-7.1961	GPL570	GSE13933
349	Transcriptional reprogramming by oxidative stress occurs within a predefined chromatin accessibility landscape [RNA-seq]	5	0.5571	-7.1961	GPL16791	GSE173662
350	Transcriptional reprogramming by oxidative stress occurs within a predefined chromatin accessibility landscape	5	0.5571	-7.1961	GPL16791	GSE173664
351	Transcriptional response of human cells to the absence of mitochondrial DNA	14	0.4236	-7.1961	GPL96	GSE14900
352	Suppression of adaptive responses to targeted cancer therapy by transcriptional repression [RNA-seq]	7	0.3554	-7.1961	GPL11154	GSE89127
353	Suppression of adaptive responses to targeted cancer therapy by transcriptional repression	7	0.3554	-7.1961	GPL11154	GSE89129
354	Effects of PD-0332991 on gene expression of human pancreatic ductal adenocarcinoma (PDAC) cell lines	12	0.6036	-7.0979	GPL10558	GSE39646
355	Reduced fatty acid synthesis and enhanced oxidation promote human definitive endoderm differentiation	9	0.4316	-7.0979	GPL24676	GSE218319
356	Esophageal Squamous Cell Carcinoma tumors from Indian patients: nuclear-stabilized p53 (NS+) versus unstable p53 (NS-) protein	9	0.1444	-7.0738	GPL4133	GSE218109
357	Under conditions of hormonal adjuvant treatment the estrogen receptor apoprotein supports breast cancer cell cycling through the retinoic acid receptor α1 apoprotein	9	0.2839	-7.0738	GPL570	GSE26298
358	Gene expression profiling of lung cancer cells following treatment with dasatinib	7	0.4579	-7.0738	GPL570	GSE69395
359	Phenotypic and functional characterization of corneal endothelial cells during in vitro expansion	7	0.3469	-7.0738	GPL21290	GSE132204
360	Squamous Lung Cancer, Paired Samples	11	0.4788	-7.0503	GPL96	GSE3268
361	Cancer-Associated Fibroblasts Support Lung Cancer Stemness through Paracrine IGF-II/IGF1R/Nanog Signaling	14	0.452	-7.0503	GPL570	GSE38678
362	Gene expression analysis of PST-Dox nanoparticles on isolated normal lymphocytes and in cancer cell lines	10	0.3109	-7.0503	GPL15207	GSE46570
363	Systemic lupus erythematosus	11	0.1446	-7.0295	GPL96	GSE46923
364	Gene expression profiling of nasal epithelial cells in current and former smokers with and without lung cancer	7	0.3379	-7.0295	GPL6244	GSE80796
365	Competing endogenous RNA analysis reveals the regulatory potency of CKAP5 in HPV+ HNSCC based on high throughput sequencing technology and clinical validation [mRNA]	10	0.3762	-7.0295	GPL24676	GSE190222
366	Competing endogenous RNA analysis reveals the regulatory potency of CKAP5 in HPV+ HNSCC based on high throughput sequencing technology and clinical validation	10	0.3762	-7.0295	GPL24676	GSE190224
367	Gene expression profile of IGROV1 cells after treatment of saline or CpG-ODN	12	0.4964	-6.9884	GPL6947	GSE23491
368	Assessment of a highly multiplexed RNA sequencing platform and comparison to existing high-throughput gene expression profiling techniques [3pDGE]	9	0.0998	-6.9884	GPL18573	GSE118798
369	Context specificity of the EMT transcriptional response	12	0.5613	-6.9884	GPL18573	GSE147405
370	Altered propionate metabolism contributes to tumor progression and aggressiveness	13	0.5609	-6.9884	GPL18573	GSE161108
371	Small molecule inhibitors of HIF-2a translation link its 5’-UTR Iron-Responsive Element (IRE) to oxygen sensing	6	0.2044	-6.9884	GPL570	GSE13818
372	NRF2-dependent transcriptome and H3K27ac distribution in non-small cell lung cancer	10	0.4438	-6.9702	GPL18573	GSE118844
373	Expression data from EI24 overexpression in ESCC cells	10	0.2794	-6.9702	GPL16043	GSE154422
374	Expression profiling in Williams-Beuren Syndrome patient fibroblast cell lines	7	0.3358	-6.9702	GPL570	GSE16715
375	Expression data of cystic fibrosis and non-cystic fibrosis airway cell lines under oxidative stress	9	0.4722	-6.9507	GPL570	GSE39843
376	Expression data from STAG2 deficient and proficient human cancer cells	7	0.3141	-6.9192	GPL6244	GSE28214
377	Gene expression profiling of 6 acute hepatitis C patients	6	0.3747	-6.9192	GPL570	GSE38597
378	Hepatocytes treated with IFN-alpha or IFN-gamma and acute hepatitis C	6	0.3747	-6.9192	GPL570	GSE38598
379	Airway Epithelial Gene Expression Diagnostic for the Evaluation of Smokers with Suspect Lung Cancer	11	0.2735	-6.9192	GPL96	GSE4115
380	Aryl hydrocarbon receptor activity downstream of IL-10 signaling is required to promote regulatory functions in human dendritic cells	4	0.2199	-6.9192	GPL20301	GSE180762
381	Exploring the underlying mechanism of autophagy in liver cancer cells under hypoxia based on RNA sequencing	7	0.4545	-6.9192	GPL20795	GSE185969
382	Exploring the underlying mechanism of autophagy in liver cancer cells under hypoxia	7	0.4545	-6.9192	GPL20795	GSE185971
383	Gene expression profile of poorly differentiated synovial sarcoma	9	0.1665	-6.8853	GPL570	GSE20196
384	Gene expression analysis of Neoechinulin B (NeoB)-treated Huh7.5.1 cells	11	0.3	-6.8853	GPL10558	GSE63026
385	Genomic characterization of five commonly used endometrial cancer cell lines	7	0.4992	-6.8542	GPL20301	GSE151207
386	Drug repositioning of inflammatory bowel disease based on co-target gene expression signature of glucocorticoid receptor and TET2	7	0.5997	-6.8542	GPL24676	GSE250063
387	Mammary tumors of xenograft mice with the treatment of nicotine and JMY117 as well as CHRNA9 and SLC19A7 knockdown in MDA-MB-231, A549 and Hep3B cells	8	0.4878	-6.8287	GPL21282	GSE105445
388	UDP-GlcNAc 2-epimerase/ManNAc kinase (GNE) is an inducer of apoptotic processes in Capan-1 pancreatic carcinoma cells: GNE silencing	9	0.2978	-6.8287	GPL570	GSE22336
389	MiR-374a Promotes Epithelial-Mesenchymal Transition (EMT) and Metastasis of Breast Cancer (mRNA dataset)	8	0.5894	-6.8287	GPL6480	GSE39356
390	MiR-374a Promotes Epithelial-Mesenchymal Transition (EMT) and Metastasis of Breast Cancer	8	0.5894	-6.8287	GPL6480	GSE39359
391	Expression profiling of primary oral cavity squamous cell carcinoma (OSCC)	8	0.1727	-6.8287	GPL6480	GSE85446
392	UMCCC Primary Lung Cancer Specimens	7	0.2224	-6.8031	GPL570	GSE31546
393	Primary Lung Cancer Specimens	7	0.2224	-6.8031	GPL570	GSE31908
394	Gene expression analysis of human lung cancer and control samples	7	0.3554	-6.8031	GPL570	GSE18842
395	Integrative genomic analysis identifies clinically relevant subtypes of head and neck cancer characterized by hypoxia, T-cell infiltration, and EMT	8	0.1761	-6.7782	GPL13497	GSE40774
396	Gene expression profiling of esophageal squamous cell carcinomas	11	0.2609	-6.7782	GPL570	GSE69925
397	Transcriptomics profiles in human keratinocytes after PM2.5 exposure	4	1.5385	-6.7307	GPL16791	GSE143709
398	Effects of demethylation on lung cancer cell lines	8	0.2592	-6.7307	GPL570	GSE14315
399	Gene expression profiling unravels cancer-related hepatic molecular signatures in steatohepatitis but not in steatosis	8	0.2548	-6.7132	GPL6884	GSE33814
400	Time course of NHBE cells exposed to whole cigarette smoke	10	0.2676	-6.7132	GPL570	GSE10700
401	Expression data from hepatocellular carcinoma PDX	8	0.3198	-6.7132	GPL570	GSE90563
402	Data from hepatocellular carcinoma PDX	8	0.3198	-6.7132	GPL570	GSE90653
403	Genome-wide analysis of gene expression in MDA-MB-231 breast cancer cells in response to conditional miRNA mediated OPN knockdown	6	0.2355	-6.7132	GPL10558	GSE133608
404	Gene expression profiles of human hepatocellular carcinoma (validation set)	5	0.1967	-6.6969	GPL570	GSE45435
405	Gene expression predicts histological severity and reveals distinct molecular profiles of nonalcoholic fatty liver disease	6	0.3421	-6.6969	GPL16791	GSE130970
406	Integrative analysis of non-small cell lung cancer patient-derived xenografts identifies unique proteotypes associated with patient outcomes [WG-DASL]	12	0.1932	-6.6969	GPL14951	GSE166998
407	Integrative analysis of non-small cell lung cancer patient-derived xenografts identifies unique proteotypes associated with patient outcomes	12	0.1932	-6.6969	GPL14951	GSE166999
408	Time Course of TGF-beta treatment of A549 lung adenocarcinoma cell line	11	0.3485	-6.6969	GPL570	GSE17708
409	benzo(a)pyrene_MCF7_HepG2	8	0.1748	-6.6483	GPL2596	GSE5894
410	Large-scale gene expression profiling of 81 hepatocellular carcinomas	5	0.2997	-6.6483	GPL570	GSE62232
411	Addiction to the IGF2-ID1-IGF2 circuit for maintenance of the breast cancer stem-like cells.	6	0.4061	-6.6483	GPL19541	GSE64073
412	Coordinate Control of Nrf2 Mediated Genes in the Human Small Airway Epithelium Highly Responsive to Smoking	7	1.2703	-6.6483	GPL570	GSE11952
413	Integrated miRNA and mRNA expression analysis uncovers drug targets in squamous cell carcinoma patients [mRNA]	11	0.1504	-6.6483	GPL14550	GSE123986
414	Integrated miRNA and mRNA expression analysis uncovers drug targets in squamous cell carcinoma patients	11	0.1504	-6.6483	GPL14550	GSE124679
415	Gene expression profiling in two dimensional and extracellular matrix based three-dimensional cultures of lung and breast cancer cells	7	1.2051	-6.6483	GPL16791	GSE130590
416	Two dimensional and extracellular matrix based three-dimensional cultures of lung and breast cancer cells	7	1.2051	-6.6483	GPL16791	GSE130591
417	Treatment-induced tumor dormancy through YAP-mediated transcriptional reprogramming of the apoptotic pathway	8	0.5931	-6.6483	GPL18573	GSE131604
418	Gene expression profiling of 27 gastric cancer cell lines	12	0.1841	-6.6483	GPL6947	GSE146361
419	GEMINI (Gastric Encyclopedia of Molecular Interactions and Nodes for Intervention) Phases A-C	6	0.2391	-6.6483	GPL570	GSE15455
420	Effects of tobacco smoke on gene expression and cellular pathways in a cellular model of oral leukoplakia	5	0.361	-6.6162	GPL570	GSE10063
421	Assessment of a highly multiplexed RNA sequencing platform and comparison to existing high-throughput gene expression profiling techniques [microarray]	8	0.3828	-6.6162	GPL25381	GSE118799
422	Transcriptome profiling of control cells or the A549 cells in the presence or absence of acetate following TGF-β1 stimulation	8	0.4863	-6.6162	GPL21290	GSE197132
423	Role of EI24 in ESCC cells	9	0.778	-6.6162	GPL16043	GSE154424
424	Comparative gene expression analyses of purified CD14+ monocytes from human umbilical cord blood, CD14+ monocytes from adult peripheral blood and the cell therapy product DUOC-01	5	0.4736	-6.5838	GPL570	GSE76803
425	Methylome-Transcriptome Relationships in Nonalcoholic Fatty Liver Disease	6	0.2193	-6.5579	GPL570	GSE31803
426	Drug-induced change in gene expression across NCI-60 cell lines after exposure to 15 anticancer agents for 2, 6 and 24h (cisplatin)	14	0.1842	-6.5579	GPL571	GSE116439
427	Metastasized vs. non-metastasized primary head and neck squamous cell carcinomas: pathway-based gene expression analysis	14	0.2879	-6.5579	GPL201	GSE9349
428	Transcriptomic expression of A549 cells treated with palbociclib and indisulam or PF-06873600 and SUM159 cells treated with PF-06873600	12	0.8675	-6.5579	GPL16791	GSE197603
429	A multi-omics dataset of human transcriptome and proteome stable reference	14	0.3983	-6.5579	GPL23227	GSE234201
430	Protein neddylation as a therapeutic target in pulomonary and extrapulonary small cell carcinomas [MSK-LX227C]	5	0.8058	-6.532	GPL16791	GSE171255
431	Single cell transcriptomic profiling of pluripotent stem cell-derived alveolar type 2 cells expressing SFTPC-tdTomato cultured in 3D spheres, 2D submerged culture, and air-liquid interface culture with and without cigarette smoke exposure	8	0.3441	-6.532	GPL18573	GSE184142
432	Cabozantinib enhances anti-PD1 efficacy and elicits a neutrophil-based immune response in murine models: implications for human HCC	7	0.3059	-6.532	GPL13667	GSE174570
433	Drug-induced change in gene expression across NCI-60 cell lines after exposure to 15 anticancer agents for 2, 6 and 24h (sirolimus)	13	0.1897	-6.5088	GPL571	GSE116447
434	RNA-sequencing for dynamic epi-transcriptomic landscape mapping with disease progression in ER-positive breast cancer	8	0.3648	-6.5088	GPL23227	GSE176534
435	Dynamic epi-transcriptomic landscape mapping with disease progression in ER-positive breast cancer	8	0.3648	-6.5088	GPL23227	GSE176535
436	Gene expression profile of HBV-positive hepatocellular carcinoma.	5	0.2426	-6.5088	GPL24676	GSE198946
437	Gene expression profiling associated with knockdown of LKB1 in human intrahepatic cholangiocarcinoma	6	0.4773	-6.4843	GPL16791	GSE59855
438	Characterization of colon cancer cells: a functional approach characterizing CD133 as a potential stem cell marker	7	0.2125	-6.468	GPL570	GSE35478
439	Expression data from Disulfiram or 5-FU treated tumor-initiating hepatocellular carcinoma (HCC) cells.	15	0.5093	-6.468	GPL14550	GSE42318
440	Analysis of differentially expressed genes in A549 after treatment with Sulforaphene	10	0.5775	-6.468	GPL570	GSE48899
441	Comprehensive molecular characterization of liver cancer and inheritance of the phenotypic traits during tumor recurrence [tissue]	7	0.2972	-6.468	GPL570	GSE112790
442	A NAFLD Model Created By Endoplasmic Reticulum Stress Response-Associated Steatosis in Human Induced Pluripotent Stem Cell-Derived Hepatocytes	7	0.719	-6.468	GPL18460	GSE116185
443	Massively parallel phenotyping of coding variants in cancer with Perturb-seq	12	0.7163	-6.468	GPL16791	GSE161824
444	Anti-adipogenesis effect of indole-3-acrylic acid on human preadipocytes and HFD- induced zebrafish	6	0.4659	-6.468	GPL24676	GSE246843
445	Features associated with enhanced proliferation define lung tumors that respond to dual immune checkpoint and radiation therapy	9	0.181	-6.468	GPL24676	GSE253564
446	Human lung adenocarcinoma mRNA expression and gene mutations.	9	0.1607	-6.452	GPL9053	GSE26939
447	Human lung adenocarcinoma	9	0.1607	-6.452	GPL9053	GSE36471
448	mRNA expression profiles of 71 esophageal squamous cell carcinoma cases	9	0.2815	-6.452	GPL6480	GSE47404
449	Drug-induced change in gene expression across NCI-60 cell lines after exposure to 15 anticancer agents for 2, 6 and 24h (dasatinib)	14	0.1939	-6.452	GPL571	GSE116440
450	Marker-based CRISPR screening reveals a direct MED12-p63 interaction that activates basal identity in pancreatic ductal adenocarcinoma	9	0.3031	-6.452	GPL18573	GSE229062
451	Subtypes of HPV-positive head and neck cancers are associated with HPV characteristics, copy number variations, PIK3CA mutation, and pathway signatures. [RNA-Seq]	8	0.2311	-6.452	GPL11154	GSE74927
452	Subtypes of HPV-positive head and neck cancers are associated with HPV characteristics, copy number variations, PIK3CA mutation, and pathway signatures.	8	0.2311	-6.452	GPL11154	GSE74956
453	Drivers of gene expression in cervical cancer	10	0.1762	-6.4341	GPL6884	GSE27469
454	Expression data from phenotypically discordant monozygotic twin lymphoblasts	4	0.227	-6.4341	GPL6244	GSE33476
455	Genome-wide DNA methylation and gene expression analyses of monozygotic twin discordant for intelligence levels	4	0.227	-6.4341	GPL6244	GSE33478
456	Designing a single cell RNA sequencing benchmark dataset to compare protocols and analysis methods	9	0.2086	-6.4341	GPL18573	GSE118767
457	Efficacy of the highly selective focal adhesion kinase inhibitor BI 853520 in adenocarcinoma xenograft models is linked to a mesenchymal tumor phenotype [mRNA]	4	0.1687	-6.4143	GPL19859	GSE109302
458	Designed Oligooxopiperazines as Modulators of Hypoxia-Inducible Factor Signaling	9	0.3841	-6.3815	GPL6244	GSE48134
459	The effects of moderate weight gain in adipose tissue gene expression in metabolically-normal (MNO) and metabolically-abnormal (MAO) subjects	6	0.2483	-6.3815	GPL6244	GSE62832
460	Modulation of mitochondrial DNA copy number to induce hepatocytic differentiation of human Amniotic Epithelial cells	5	0.3366	-6.3815	GPL16791	GSE100688
461	BACH1 alters the expression of EMT-related genes to promote metastasis in pancreatic cancer [RNA-seq]	7	0.9514	-6.3815	GPL17303	GSE124407
462	IFN-γ induces ZEB1 expression through STAT1-dependent upregulation of JMJD3 to promote lung adenocarcinoma cell aggressiveness	9	0.6007	-6.3815	GPL20795	GSE150255
463	Effect of CuCl2 on transcriptional expression of MDA-MB-468 cells	4	0.5231	-6.3815	GPL20301	GSE210777
464	Effect of CDDO-2P-Im Treatment in DIPG Cells	11	0.3054	-6.3815	GPL24676	GSE228434
465	Final efficacy and biomarker analysis of the sorafenib arm of the BATTLE (Biomarker-Integrated Approaches of Targeted Therapy for Lung Cancer Elimination) trial	8	0.1869	-6.3499	GPL6244	GSE31428
466	A mosaic renal myeloid subtype linked to immune escape correlates with poor patient survival in clear cell renal cell carcinoma	5	0.3399	-6.3499	GPL6244	GSE108312
467	Mutations of Wiskott-Aldrich Syndrome Protein cause oncogenic cell cycle dysreguation through disruption of alternative Splicing and epigenetic mechanisms	6	0.4438	-6.3499	GPL18573	GSE107963
468	Molecular Dysregulation Underlying Racial Disparity in Hepatocellular Carcinoma (HCC)	5	0.2148	-6.3499	GPL16791	GSE223795
469	Gene expression study in hepatocellular carcinoma	8	0.2753	-6.3499	GPL6102	GSE16757
470	Metabolic reprogramming of triple-negative breast cancer and melanoma cell lines by the Let-7a microRNA	8	0.5026	-6.3211	GPL10558	GSE60326
471	BAL cell gene expression is predictive of Mortality in Idiopathic Pulmonary Fibrosis and enriched for Genes of Airway Basal Cells	5	0.9012	-6.3211	GPL570	GSE70867
472	BAL cell gene expression is predictive of Mortality in Idiopathic Pulmonary Fibrosis and enriched for Genes of Airway Basal Cells (IV)	5	0.9012	-6.3211	GPL570	GSE73395
473	Generation of matched patient-derived xenograft in vitro-in vivo models using 3D macroporous hydrogels for the study of liver cancer [RNA-seq]	7	0.1792	-6.3211	GPL16791	GSE109903
474	Generation of matched patient-derived xenograft in vitro-in vivo models using 3D macroporous hydrogels for the study of liver cancer	7	0.1792	-6.3211	GPL16791	GSE109955
475	Granulomatous response to Coxiella burnetii, the agent of Q fever: Activation of type I interferon-related genes	5	0.498	-6.2919	GPL6480	GSE37666
476	Human fetal and pediatric primary gastric samples and organoids derived from them	7	0.2497	-6.2919	GPL24676	GSE153698
477	PEGylation of ORMOSIL nanoparticles differently modulates the in vitro toxicity toward human lung cells	9	0.5936	-6.2693	GPL6480	GSE25991
478	Intratumor heterogeneity of gene expression profiles in early stage non-small cell lung cancer (NSCLC)	9	0.2588	-6.2693	GPL570	GSE33532
479	RNA-seq analsis of control or knockout RN7SK in A549 cell line	13	0.485	-6.2693	GPL24676	GSE200273
480	Metastasis-repressive CircRNA MASCOT Regulates Distribution of the Splicing Factor hnRNP M	13	0.472	-6.2693	GPL24676	GSE213677
481	Effect of CuCl2 on transcriptional expression profile of A549 cells	14	0.5871	-6.2693	GPL21697	GSE214566
482	Alveolar Soft Part Sarcoma is driven by ASPSCR1::TFE3-dependent and therapeutically targetable transcriptional programs [RNA-Seq]	8	0.2956	-6.2693	GPL24676	GSE235738
483	ASPSCR1::TFE3 Drives Alveolar Soft Part Sarcoma by Inducing Targetable Transcriptional Programs	8	0.2956	-6.2693	GPL24676	GSE235739
484	Identifying genetic profiles for functionally distinct clonal populations derived from the Detroit 562 cell line	12	0.2022	-6.2475	GPL6947	GSE19994
485	Gene expression profiles of human hepatocellular carcinoma (training set 2)	6	0.204	-6.2475	GPL570	GSE45434
486	Drug-induced change in gene expression across NCI-60 cell lines after exposure to 15 anticancer agents for 2, 6 and 24h (erlotinib)	14	0.1837	-6.2475	GPL571	GSE116442
487	Drug-induced change in gene expression across NCI-60 cell lines after exposure to 15 anticancer agents for 2, 6 and 24h (topotecan)	14	0.1713	-6.2475	GPL571	GSE116450
488	GATA3 enhances the neurogenic potential of primary human astrocytes after traumatic injury	9	0.3986	-6.2475	GPL11154	GSE117907
489	A Developmentally Prometastatic Niche in Neonatal Liver to Hepatoblastoma mediated by Cxcl1/Cxcr2 Axis	5	0.3803	-6.2475	GPL24676	GSE186335
490	Effect of KI696 treatment on gene expression in CALU6 cells	6	0.7116	-6.2229	GPL18573	GSE221194
491	Effect of TGF-B treatment on human vascular smooth muscle cells	9	0.2623	-6.2023	GPL6244	GSE30004
492	Comparison between cell lines from 9 different cancer tissue (NCI-60) (U95 platform)	12	0.1629	-6.2023	GPL91	GSE5949
493	Asthma II	5	0.2037	-6.2023	GPL6480	GSE63142
494	The Impact of Acute Exposure to Cigarette Smoke on Airway Gene Expression	7	0.2303	-6.2023	GPL17244	GSE97010
495	Translatome profiling of neuroblastoma cells CHP134 treated with isotretinoin (13cRA), isorhamnetin (ISR), and their combination	7	0.6887	-6.1847	GPL6480	GSE232388
496	MK886 treatment of H720 non-small cell lung cancer cell line	12	0.6023	-6.1847	GPL570	GSE3202
497	Gene expression profiling after S1004A induction	6	0.7733	-6.1847	GPL4133	GSE39493
498	Induction of Multiple Alternative Mitogenic Signaling Pathways Accompanies Emergence of Slowly Growing Drug-Tolerant Cancer Cells	7	0.5937	-6.1847	GPL20301	GSE162045
499	Effect of Pirfenidone on NSCLC	9	0.3961	-6.1847	GPL13497	GSE136935
500	A systematic analysis of the time series gene expression in TGF-beta induced EMT by Next-generation sequencing	9	0.3368	-6.1847	GPL16791	GSE69667
